# Supplementary material for: 4-(2-Meth­oxy­phen­yl)piperazin-1-ium 6-chloro-5-isopropyl-2,4-dioxopyrimidin-1-ide
Source: Acta Crystallogr Sect E Struct Rep Online. 2014 Feb 5;70(Pt 3):o245–6. doi: 10.1107/S1600536814002256 (PMC3998442; doi:10.1107/S1600536814002256)
Supplement: Supplementary file 1 [file e-70-0o245-sup1.cif]

##############################################################################
#                                                                            #
# This CIF contains the data in a paper accepted for publication in          #
# Acta Crystallographica Section E. It conforms to the requirements of       #
# Notes for Authors for Acta Crystallographica Section E, and has been       #
# peer reviewed under the auspices of the IUCr Commission on Journals.       #
#                                                                            #
# Full details of the Crystallographic Information File format               #
# are given in the paper "The Crystallographic Information File (CIF):       #
# a New Standard Archive File for Crystallography" by S. R. Hall, F. H.      #
# Allen and I. D. Brown [Acta Cryst. (1991), A47, 655-685].                  #
#                                                                            #
# The current version of the core CIF dictionary is obtainable from          #
# ftp://ftp.iucr.org/pub/cif_core.dic.                                       #
#                                                                            #
# Software is freely available for graphical display of the structure(s)     #
# in this CIF. For information consult the CIF software page                 #
# http://www.iucr.org/resources/cif/software.                                #
#                                                                            #
# This file may be used for bona fide research purposes within the           #
# scientific community so long as proper attribution is given to the journal # 
# article from which it was obtained.                                        #
#                                                                            #
##############################################################################
data_global
_audit_creation_method     'form.cif (version 2.0)'
_journal_data_validation_number     ?
_journal_date_recd_electronic     2014-01-28
_journal_date_accepted     2014-01-30
_journal_name_full     'Acta Crystallographica, Section E'
_journal_year     2014
_journal_volume     70
_journal_issue      3
_journal_page_first     o245
_journal_page_last     o246
_journal_paper_category     QO
_journal_paper_doi     10.1107/S1600536814002256
_journal_coeditor_code     SJ5388
_publ_contact_author_name     'Prof. Fun Hoong-Kun'
_publ_contact_author_address
;
     Department of Pharmaceutical Chemistry,
     College of Pharmacy,
     King Saud University,
     PO Box 2457, Riaydh 11451,
     Saudi Arabia
;
_publ_contact_author_email     'hfun.c@ksu.edu.sa'
_publ_contact_author_fax     '+966 146-76220'
_publ_contact_author_phone     '+966 146-77335'
_publ_section_title
;
4-(2-Methoxyphenyl)piperazin-1-ium
6-chloro-5-isopropyl-2,4-dioxopyrimidin-1-ide
;
_publ_section_title_footnote     .
loop_
    _publ_author_name
    _publ_author_footnote
    _publ_author_address
    'Fatmah A. M. Al-Omary' ?
;
Department of Pharmaceutical Chemistry
College of Pharmacy
King Saud University,
PO Box 2457
Riaydh 11451
Saudi Arabia
;
    'Hazem A. Ghabbour' ?
;
Department of Pharmaceutical Chemistry
College of Pharmacy
King Saud University,
PO Box 2457
Riaydh 11451
Saudi Arabia
;
    'Ali A. El-Emam'
;
Additional correspondence author, e-mail: elemam5@hotmail.com.
;
;
Department of Pharmaceutical Chemistry
College of Pharmacy
King Saud University,
PO Box 2457
Riaydh 11451
Saudi Arabia
;
    'Chidan Kumar, C. S.'
;
Thomson Reuters ResearcherID: C-3194-2011.
;
;
X-ray Crystallography Unit
School of Physics
Universiti Sains Malaysia
11800 USM
Penang
Malaysia
;
    'Hoong-Kun Fun'
;
Thomson Reuters ResearcherID: A-3561-2009.
;
;
Department of Pharmaceutical Chemistry
College of Pharmacy
King Saud University,
PO Box 2457
Riaydh 11451
Saudi Arabia
;
_publ_section_synopsis     .
data_I
_audit_creation_method     SHELXL-97
_database_code_depnum_ccdc_archive     'CCDC 984237'
_chemical_name_systematic
;
4-(2-Methoxyphenyl)piperazin-1-ium
6-chloro-5-isopropyl-2,4-dioxopyrimidin-1-ide
;
_chemical_name_common     ?
_chemical_formula_moiety     'C11 H17 N2 O +, C7 H8 Cl N2 O2 -'
_chemical_formula_sum     'C18 H25 Cl N4 O3'
_chemical_formula_iupac     'C11 H17 N2 O +, C7 H8 Cl N2 O2 -'
_chemical_formula_weight     380.87
_chemical_melting_point     ?
_symmetry_cell_setting     monoclinic
_symmetry_space_group_name_H-M     'P 21/n'
_symmetry_space_group_name_Hall     '-P 2yn'
loop_
    _symmetry_equiv_pos_as_xyz
    'x, y, z'
    '-x+1/2, y+1/2, -z+1/2'
    '-x, -y, -z'
    'x-1/2, -y-1/2, z-1/2'
_cell_length_a     8.9416(2)
_cell_length_b     10.5152(3)
_cell_length_c     20.5626(5)
_cell_angle_alpha     90.00
_cell_angle_beta     98.8320(10)
_cell_angle_gamma     90.00
_cell_volume     1910.43(8)
_cell_formula_units_Z     4
_cell_measurement_reflns_used     3769
_cell_measurement_theta_min     4.20
_cell_measurement_theta_max     69.60
_cell_measurement_temperature     296(2)
_exptl_crystal_description     'plate'
_exptl_crystal_colour     'colourless'
_exptl_crystal_size_max     0.81
_exptl_crystal_size_mid     0.13
_exptl_crystal_size_min     0.05
_exptl_crystal_density_diffrn     1.324
_exptl_crystal_density_meas     ?
_exptl_crystal_density_method     'not measured'
_exptl_crystal_F_000     808
_exptl_absorpt_coefficient_mu     1.985
_exptl_absorpt_correction_type     multi-scan
_exptl_absorpt_process_details     '(<i>SADABS</i>; Bruker, 2009)'
_exptl_absorpt_correction_T_min     0.2963
_exptl_absorpt_correction_T_max     0.9073
_exptl_special_details     ?
_diffrn_ambient_temperature     296(2)
_diffrn_radiation_type     CuK\a
_diffrn_radiation_wavelength     1.54178
_diffrn_radiation_source     'fine-focus sealed tube'
_diffrn_radiation_monochromator     graphite
_diffrn_measurement_device_type     'Bruker APEXII CCD'
_diffrn_measurement_method     '\f and \w scans'
_diffrn_detector_area_resol_mean     ?
_diffrn_reflns_number     11481
_diffrn_reflns_av_R_equivalents     0.0334
_diffrn_reflns_av_sigmaI/netI     0.0378
_diffrn_reflns_theta_min     4.35
_diffrn_reflns_theta_max     69.82
_diffrn_reflns_theta_full     69.82
_diffrn_measured_fraction_theta_max     0.979
_diffrn_measured_fraction_theta_full     0.979
_diffrn_reflns_limit_h_min     -10
_diffrn_reflns_limit_h_max     10
_diffrn_reflns_limit_k_min     -12
_diffrn_reflns_limit_k_max     9
_diffrn_reflns_limit_l_min     -24
_diffrn_reflns_limit_l_max     24
_diffrn_standards_number     0
_diffrn_standards_interval_count     .
_diffrn_standards_interval_time     .
_diffrn_standards_decay_%     .
_refine_special_details
;
Refinement of <i>F</i>^2^ against ALL reflections. The weighted <i>R</i>-factor
<i>wR</i> and goodness of fit <i>S</i> are based on <i>F</i>^2^, conventional
<i>R</i>-factors <i>R</i> are based on <i>F</i>, with <i>F</i> set to zero for
negative <i>F</i>^2^. The threshold expression of <i>F</i>^2^ >
\s(<i>F</i>^2^) is used only for calculating <i>R</i>-factors(gt) <i>etc</i>.
and is not relevant to the choice of reflections for refinement.
<i>R</i>-factors based on <i>F</i>^2^ are statistically about twice as large
as those based on <i>F</i>, and <i>R</i>- factors based on ALL data will be
even larger.
;
_reflns_number_total     3531
_reflns_number_gt     3204
_reflns_threshold_expression     I>2\s(I)
_refine_ls_structure_factor_coef     Fsqd
_refine_ls_matrix_type     full
_refine_ls_R_factor_all     0.0478
_refine_ls_R_factor_gt     0.0448
_refine_ls_wR_factor_gt     0.1157
_refine_ls_wR_factor_ref     0.1181
_refine_ls_goodness_of_fit_ref     1.056
_refine_ls_restrained_S_all     1.056
_refine_ls_number_reflns     3531
_refine_ls_number_parameters     251
_refine_ls_number_restraints     0
_refine_ls_hydrogen_treatment     mixed
_refine_ls_weighting_scheme     calc
_refine_ls_weighting_details
         'calc w=1/[\s^2^(Fo^2^)+(0.0615P)^2^+0.5789P] where P=(Fo^2^+2Fc^2^)/3'
_atom_sites_solution_hydrogens     geom
_atom_sites_solution_primary     direct
_atom_sites_solution_secondary     difmap
_refine_ls_shift/su_max     0.001
_refine_ls_shift/su_mean     0.000
_refine_diff_density_max     0.333
_refine_diff_density_min     -0.320
_refine_ls_extinction_method     'SHELXTL (Sheldrick, 2008)'
_refine_ls_extinction_coef     0.0081(5)
_refine_ls_extinction_expression
                                  'Fc^*^=kFc[1+0.001xFc^2^\l^3^/sin(2\q)]^-1/4^'
loop_
    _atom_type_symbol
    _atom_type_description
    _atom_type_scat_dispersion_real
    _atom_type_scat_dispersion_imag
    _atom_type_scat_source
    'C' 'C' 0.0181 0.0091
                         'International Tables Vol C Tables 4.2.6.8 and 6.1.1.4'
    'H' 'H' 0.0000 0.0000
                         'International Tables Vol C Tables 4.2.6.8 and 6.1.1.4'
    'N' 'N' 0.0311 0.0180
                         'International Tables Vol C Tables 4.2.6.8 and 6.1.1.4'
    'O' 'O' 0.0492 0.0322
                         'International Tables Vol C Tables 4.2.6.8 and 6.1.1.4'
    'Cl' 'Cl' 0.3639 0.7018
                         'International Tables Vol C Tables 4.2.6.8 and 6.1.1.4'
_computing_data_collection     'APEX2 (Bruker, 2009)'
_computing_cell_refinement     'SAINT (Bruker, 2009)'
_computing_data_reduction     'SAINT (Bruker, 2009)'
_computing_structure_solution     'SHELXTL (Sheldrick, 2008)'
_computing_structure_refinement     'SHELXTL (Sheldrick, 2008)'
_computing_molecular_graphics     'SHELXTL (Sheldrick, 2008)'
_computing_publication_material
;
SHELXTL (Sheldrick, 2008)  and PLATON (Spek, 2009)
;
loop_
    _atom_site_type_symbol
    _atom_site_label
    _atom_site_fract_x
    _atom_site_fract_y
    _atom_site_fract_z
    _atom_site_U_iso_or_equiv
    _atom_site_adp_type
    _atom_site_calc_flag
    _atom_site_refinement_flags
    _atom_site_occupancy
    _atom_site_symmetry_multiplicity
    _atom_site_disorder_assembly
    _atom_site_disorder_group
    Cl Cl1 0.50958(5) 0.52933(5) 0.21770(2) 0.05543(19) Uani d . 1 1 . .
    O O2 0.20219(13) 0.51968(11) 0.00176(5) 0.0368(3) Uani d . 1 1 . .
    N N4 0.34035(14) 0.51859(13) 0.10447(7) 0.0340(3) Uani d . 1 1 . .
    C C14 0.20877(17) 0.51323(14) 0.06313(7) 0.0300(3) Uani d . 1 1 . .
    N N3 0.07667(15) 0.50064(14) 0.08862(7) 0.0347(3) Uani d . 1 1 . .
    C C15 0.0644(2) 0.49113(17) 0.15482(8) 0.0387(4) Uani d . 1 1 . .
    O O3 -0.06114(16) 0.47528(17) 0.17059(7) 0.0623(4) Uani d . 1 1 . .
    C C12 0.33057(18) 0.51541(15) 0.16938(8) 0.0347(3) Uani d . 1 1 . .
    C C13 0.2058(2) 0.50286(16) 0.19945(8) 0.0370(4) Uani d . 1 1 . .
    C C16 0.2061(2) 0.49421(19) 0.27315(9) 0.0478(4) Uani d . 1 1 . .
    H H16A 0.3083 0.5163 0.2947 0.057 Uiso calc R 1 1 . .
    C C17 0.0969(3) 0.5878(2) 0.29765(10) 0.0591(5) Uani d . 1 1 . .
    H H17A 0.1235 0.6729 0.2871 0.089 Uiso calc R 1 1 . .
    H H17B 0.1029 0.5796 0.3445 0.089 Uiso calc R 1 1 . .
    H H17C -0.0044 0.5697 0.2768 0.089 Uiso calc R 1 1 . .
    C C18 0.1753(4) 0.3582(2) 0.29280(12) 0.0783(8) Uani d . 1 1 . .
    H H18A 0.2574 0.3045 0.2849 0.118 Uiso calc R 1 1 . .
    H H18B 0.0829 0.3287 0.2672 0.118 Uiso calc R 1 1 . .
    H H18C 0.1661 0.3556 0.3387 0.118 Uiso calc R 1 1 . .
    O O1 0.73479(17) 0.92628(13) 0.14090(7) 0.0524(3) Uani d . 1 1 . .
    N N2 0.57634(15) 1.36876(13) 0.05996(7) 0.0347(3) Uani d . 1 1 . .
    N N1 0.66629(14) 1.10889(13) 0.04804(6) 0.0343(3) Uani d . 1 1 . .
    C C11 0.59845(18) 1.18107(15) -0.00956(8) 0.0359(3) Uani d . 1 1 . .
    H H11A 0.5429 1.1240 -0.0416 0.043 Uiso calc R 1 1 . .
    H H11B 0.6774 1.2216 -0.0297 0.043 Uiso calc R 1 1 . .
    C C5 0.79466(19) 0.97928(16) -0.02689(9) 0.0393(4) Uani d . 1 1 . .
    H H5A 0.7690 1.0388 -0.0602 0.047 Uiso calc R 1 1 . .
    C C10 0.49247(17) 1.28106(16) 0.01019(9) 0.0384(4) Uani d . 1 1 . .
    H H10A 0.4484 1.3291 -0.0283 0.046 Uiso calc R 1 1 . .
    H H10B 0.4109 1.2403 0.0285 0.046 Uiso calc R 1 1 . .
    C C8 0.75164(18) 1.19407(16) 0.09704(8) 0.0375(4) Uani d . 1 1 . .
    H H8A 0.8336 1.2332 0.0784 0.045 Uiso calc R 1 1 . .
    H H8B 0.7956 1.1449 0.1351 0.045 Uiso calc R 1 1 . .
    C C3 0.9169(2) 0.78466(17) 0.00959(10) 0.0485(5) Uani d . 1 1 . .
    H H3A 0.9744 0.7141 0.0018 0.058 Uiso calc R 1 1 . .
    C C1 0.78835(18) 0.90656(16) 0.08317(9) 0.0395(4) Uani d . 1 1 . .
    C C9 0.65130(19) 1.29640(16) 0.11833(8) 0.0374(4) Uani d . 1 1 . .
    H H9A 0.5750 1.2581 0.1409 0.045 Uiso calc R 1 1 . .
    H H9B 0.7114 1.3539 0.1487 0.045 Uiso calc R 1 1 . .
    C C4 0.87617(19) 0.87161(18) -0.03948(10) 0.0457(4) Uani d . 1 1 . .
    H H4A 0.9028 0.8588 -0.0810 0.055 Uiso calc R 1 1 . .
    C C6 0.75084(17) 0.99994(15) 0.03383(8) 0.0344(3) Uani d . 1 1 . .
    C C2 0.8731(2) 0.80127(17) 0.07064(10) 0.0473(4) Uani d . 1 1 . .
    H H2A 0.9005 0.7414 0.1036 0.057 Uiso calc R 1 1 . .
    C C7 0.7453(3) 0.8242(2) 0.18654(11) 0.0666(6) Uani d . 1 1 . .
    H H7A 0.6991 0.8485 0.2238 0.100 Uiso calc R 1 1 . .
    H H7B 0.8499 0.8039 0.2008 0.100 Uiso calc R 1 1 . .
    H H7C 0.6942 0.7511 0.1658 0.100 Uiso calc R 1 1 . .
    H H2N2 0.646(2) 1.408(2) 0.0405(10) 0.040(5) Uiso d . 1 1 . .
    H H1N2 0.511(2) 1.428(2) 0.0733(10) 0.043(5) Uiso d . 1 1 . .
    H H1N3 -0.006(3) 0.4964(19) 0.0606(11) 0.042(5) Uiso d . 1 1 . .
loop_
    _atom_site_aniso_label
    _atom_site_aniso_U_11
    _atom_site_aniso_U_22
    _atom_site_aniso_U_33
    _atom_site_aniso_U_12
    _atom_site_aniso_U_13
    _atom_site_aniso_U_23
    Cl1 0.0362(3) 0.0756(4) 0.0511(3) 0.0075(2) -0.00393(18) -0.0107(2)
    O2 0.0322(5) 0.0468(7) 0.0329(6) -0.0035(5) 0.0101(4) 0.0021(4)
    N4 0.0269(6) 0.0386(7) 0.0378(7) 0.0026(5) 0.0087(5) -0.0008(5)
    C14 0.0288(7) 0.0278(7) 0.0351(8) 0.0002(5) 0.0105(6) 0.0000(5)
    N3 0.0263(7) 0.0453(8) 0.0335(7) -0.0026(5) 0.0077(6) -0.0013(5)
    C15 0.0376(8) 0.0440(9) 0.0371(9) -0.0034(7) 0.0142(7) -0.0024(7)
    O3 0.0402(7) 0.1034(12) 0.0476(8) -0.0184(7) 0.0209(6) -0.0075(7)
    C12 0.0319(8) 0.0338(8) 0.0379(8) 0.0042(6) 0.0038(6) -0.0034(6)
    C13 0.0396(9) 0.0373(8) 0.0353(8) 0.0021(6) 0.0098(7) -0.0021(6)
    C16 0.0551(11) 0.0542(11) 0.0350(9) 0.0060(9) 0.0101(8) -0.0027(7)
    C17 0.0753(14) 0.0635(13) 0.0417(10) 0.0122(11) 0.0194(9) -0.0062(9)
    C18 0.130(2) 0.0601(14) 0.0516(12) 0.0141(15) 0.0340(14) 0.0112(10)
    O1 0.0662(8) 0.0449(7) 0.0478(7) 0.0088(6) 0.0147(6) 0.0087(6)
    N2 0.0304(6) 0.0304(7) 0.0467(8) 0.0003(5) 0.0164(6) 0.0005(5)
    N1 0.0326(6) 0.0310(7) 0.0383(7) 0.0024(5) 0.0029(5) -0.0018(5)
    C11 0.0347(7) 0.0346(8) 0.0379(8) 0.0010(6) 0.0037(6) -0.0005(6)
    C5 0.0348(8) 0.0388(9) 0.0442(9) -0.0001(6) 0.0054(7) -0.0022(7)
    C10 0.0315(8) 0.0360(8) 0.0472(9) 0.0024(6) 0.0044(7) 0.0029(7)
    C8 0.0348(8) 0.0355(8) 0.0410(8) 0.0023(6) 0.0019(6) -0.0025(6)
    C3 0.0374(8) 0.0347(9) 0.0734(13) 0.0048(7) 0.0090(8) -0.0090(8)
    C1 0.0364(8) 0.0345(8) 0.0464(9) -0.0008(7) 0.0025(7) -0.0001(7)
    C9 0.0387(8) 0.0359(8) 0.0391(8) -0.0022(7) 0.0107(7) -0.0021(6)
    C4 0.0378(8) 0.0449(10) 0.0558(11) 0.0000(7) 0.0112(8) -0.0123(8)
    C6 0.0278(7) 0.0297(8) 0.0449(9) -0.0005(6) 0.0034(6) -0.0025(6)
    C2 0.0440(9) 0.0333(9) 0.0627(11) 0.0052(7) 0.0020(8) 0.0044(8)
    C7 0.0879(16) 0.0568(13) 0.0546(12) -0.0033(12) 0.0087(11) 0.0155(10)
_geom_special_details
;
All e.s.d.'s (except the e.s.d. in the dihedral angle between two l.s. planes)
are estimated using the full covariance matrix. The cell e.s.d.'s are taken
into account individually in the estimation of e.s.d.'s in distances, angles
and torsion angles; correlations between e.s.d.'s in cell parameters are only
used when they are defined by crystal symmetry. An approximate (isotropic)
treatment of cell e.s.d.'s is used for estimating e.s.d.'s involving l.s.
planes.
;
loop_
    _geom_bond_atom_site_label_1
    _geom_bond_atom_site_label_2
    _geom_bond_site_symmetry_2
    _geom_bond_distance
    _geom_bond_publ_flag
    Cl1 C12 . 1.7557(17) ?
    O2 C14 . 1.2561(19) ?
    N4 C14 . 1.343(2) ?
    N4 C12 . 1.351(2) ?
    C14 N3 . 1.3702(19) ?
    N3 C15 . 1.386(2) ?
    N3 H1N3 . 0.86(3) ?
    C15 O3 . 1.226(2) ?
    C15 C13 . 1.449(3) ?
    C12 C13 . 1.362(2) ?
    C13 C16 . 1.518(2) ?
    C16 C18 . 1.523(3) ?
    C16 C17 . 1.526(3) ?
    C16 H16A . 0.9800 ?
    C17 H17A . 0.9600 ?
    C17 H17B . 0.9600 ?
    C17 H17C . 0.9600 ?
    C18 H18A . 0.9600 ?
    C18 H18B . 0.9600 ?
    C18 H18C . 0.9600 ?
    O1 C1 . 1.362(2) ?
    O1 C7 . 1.419(2) ?
    N2 C9 . 1.491(2) ?
    N2 C10 . 1.491(2) ?
    N2 H2N2 . 0.89(2) ?
    N2 H1N2 . 0.93(2) ?
    N1 C6 . 1.427(2) ?
    N1 C11 . 1.458(2) ?
    N1 C8 . 1.471(2) ?
    C11 C10 . 1.512(2) ?
    C11 H11A . 0.9700 ?
    C11 H11B . 0.9700 ?
    C5 C6 . 1.382(2) ?
    C5 C4 . 1.392(2) ?
    C5 H5A . 0.9300 ?
    C10 H10A . 0.9700 ?
    C10 H10B . 0.9700 ?
    C8 C9 . 1.508(2) ?
    C8 H8A . 0.9700 ?
    C8 H8B . 0.9700 ?
    C3 C4 . 1.369(3) ?
    C3 C2 . 1.383(3) ?
    C3 H3A . 0.9300 ?
    C1 C2 . 1.388(2) ?
    C1 C6 . 1.415(2) ?
    C9 H9A . 0.9700 ?
    C9 H9B . 0.9700 ?
    C4 H4A . 0.9300 ?
    C2 H2A . 0.9300 ?
    C7 H7A . 0.9600 ?
    C7 H7B . 0.9600 ?
    C7 H7C . 0.9600 ?
loop_
    _geom_angle_atom_site_label_1
    _geom_angle_atom_site_label_2
    _geom_angle_atom_site_label_3
    _geom_angle_site_symmetry_1
    _geom_angle_site_symmetry_3
    _geom_angle
    _geom_angle_publ_flag
    C14 N4 C12 . . 116.17(13) ?
    O2 C14 N4 . . 122.35(13) ?
    O2 C14 N3 . . 118.64(14) ?
    N4 C14 N3 . . 119.00(14) ?
    C14 N3 C15 . . 125.85(15) ?
    C14 N3 H1N3 . . 116.7(14) ?
    C15 N3 H1N3 . . 117.5(14) ?
    O3 C15 N3 . . 118.90(17) ?
    O3 C15 C13 . . 126.11(16) ?
    N3 C15 C13 . . 114.99(14) ?
    N4 C12 C13 . . 129.23(16) ?
    N4 C12 Cl1 . . 111.43(12) ?
    C13 C12 Cl1 . . 119.34(13) ?
    C12 C13 C15 . . 114.63(15) ?
    C12 C13 C16 . . 125.66(17) ?
    C15 C13 C16 . . 119.64(15) ?
    C13 C16 C18 . . 110.40(16) ?
    C13 C16 C17 . . 112.83(16) ?
    C18 C16 C17 . . 111.53(18) ?
    C13 C16 H16A . . 107.3 ?
    C18 C16 H16A . . 107.3 ?
    C17 C16 H16A . . 107.3 ?
    C16 C17 H17A . . 109.5 ?
    C16 C17 H17B . . 109.5 ?
    H17A C17 H17B . . 109.5 ?
    C16 C17 H17C . . 109.5 ?
    H17A C17 H17C . . 109.5 ?
    H17B C17 H17C . . 109.5 ?
    C16 C18 H18A . . 109.5 ?
    C16 C18 H18B . . 109.5 ?
    H18A C18 H18B . . 109.5 ?
    C16 C18 H18C . . 109.5 ?
    H18A C18 H18C . . 109.5 ?
    H18B C18 H18C . . 109.5 ?
    C1 O1 C7 . . 117.67(16) ?
    C9 N2 C10 . . 110.69(13) ?
    C9 N2 H2N2 . . 109.9(13) ?
    C10 N2 H2N2 . . 106.8(13) ?
    C9 N2 H1N2 . . 109.4(13) ?
    C10 N2 H1N2 . . 110.2(13) ?
    H2N2 N2 H1N2 . . 109.8(18) ?
    C6 N1 C11 . . 114.77(13) ?
    C6 N1 C8 . . 113.17(12) ?
    C11 N1 C8 . . 110.29(13) ?
    N1 C11 C10 . . 110.09(13) ?
    N1 C11 H11A . . 109.6 ?
    C10 C11 H11A . . 109.6 ?
    N1 C11 H11B . . 109.6 ?
    C10 C11 H11B . . 109.6 ?
    H11A C11 H11B . . 108.2 ?
    C6 C5 C4 . . 121.67(17) ?
    C6 C5 H5A . . 119.2 ?
    C4 C5 H5A . . 119.2 ?
    N2 C10 C11 . . 110.14(13) ?
    N2 C10 H10A . . 109.6 ?
    C11 C10 H10A . . 109.6 ?
    N2 C10 H10B . . 109.6 ?
    C11 C10 H10B . . 109.6 ?
    H10A C10 H10B . . 108.1 ?
    N1 C8 C9 . . 111.34(13) ?
    N1 C8 H8A . . 109.4 ?
    C9 C8 H8A . . 109.4 ?
    N1 C8 H8B . . 109.4 ?
    C9 C8 H8B . . 109.4 ?
    H8A C8 H8B . . 108.0 ?
    C4 C3 C2 . . 120.27(16) ?
    C4 C3 H3A . . 119.9 ?
    C2 C3 H3A . . 119.9 ?
    O1 C1 C2 . . 123.92(16) ?
    O1 C1 C6 . . 116.29(15) ?
    C2 C1 C6 . . 119.78(16) ?
    N2 C9 C8 . . 110.15(13) ?
    N2 C9 H9A . . 109.6 ?
    C8 C9 H9A . . 109.6 ?
    N2 C9 H9B . . 109.6 ?
    C8 C9 H9B . . 109.6 ?
    H9A C9 H9B . . 108.1 ?
    C3 C4 C5 . . 119.60(17) ?
    C3 C4 H4A . . 120.2 ?
    C5 C4 H4A . . 120.2 ?
    C5 C6 C1 . . 118.03(15) ?
    C5 C6 N1 . . 122.93(15) ?
    C1 C6 N1 . . 119.01(15) ?
    C3 C2 C1 . . 120.56(18) ?
    C3 C2 H2A . . 119.7 ?
    C1 C2 H2A . . 119.7 ?
    O1 C7 H7A . . 109.5 ?
    O1 C7 H7B . . 109.5 ?
    H7A C7 H7B . . 109.5 ?
    O1 C7 H7C . . 109.5 ?
    H7A C7 H7C . . 109.5 ?
    H7B C7 H7C . . 109.5 ?
loop_
    _geom_torsion_atom_site_label_1
    _geom_torsion_atom_site_label_2
    _geom_torsion_atom_site_label_3
    _geom_torsion_atom_site_label_4
    _geom_torsion_site_symmetry_1
    _geom_torsion_site_symmetry_2
    _geom_torsion_site_symmetry_3
    _geom_torsion_site_symmetry_4
    _geom_torsion
    _geom_torsion_publ_flag
    C12 N4 C14 O2 . . . . 177.57(14) ?
    C12 N4 C14 N3 . . . . -2.2(2) ?
    O2 C14 N3 C15 . . . . 179.40(15) ?
    N4 C14 N3 C15 . . . . -0.8(2) ?
    C14 N3 C15 O3 . . . . -177.21(17) ?
    C14 N3 C15 C13 . . . . 3.5(2) ?
    C14 N4 C12 C13 . . . . 2.6(2) ?
    C14 N4 C12 Cl1 . . . . -177.68(11) ?
    N4 C12 C13 C15 . . . . 0.1(3) ?
    Cl1 C12 C13 C15 . . . . -179.54(12) ?
    N4 C12 C13 C16 . . . . 177.04(17) ?
    Cl1 C12 C13 C16 . . . . -2.6(2) ?
    O3 C15 C13 C12 . . . . 177.77(18) ?
    N3 C15 C13 C12 . . . . -3.0(2) ?
    O3 C15 C13 C16 . . . . 0.7(3) ?
    N3 C15 C13 C16 . . . . 179.89(15) ?
    C12 C13 C16 C18 . . . . -105.4(2) ?
    C15 C13 C16 C18 . . . . 71.4(2) ?
    C12 C13 C16 C17 . . . . 129.0(2) ?
    C15 C13 C16 C17 . . . . -54.2(2) ?
    C6 N1 C11 C10 . . . . 171.16(13) ?
    C8 N1 C11 C10 . . . . -59.59(16) ?
    C9 N2 C10 C11 . . . . -56.62(16) ?
    N1 C11 C10 N2 . . . . 58.83(17) ?
    C6 N1 C8 C9 . . . . -171.18(13) ?
    C11 N1 C8 C9 . . . . 58.72(17) ?
    C7 O1 C1 C2 . . . . -10.5(3) ?
    C7 O1 C1 C6 . . . . 168.37(18) ?
    C10 N2 C9 C8 . . . . 55.06(16) ?
    N1 C8 C9 N2 . . . . -56.08(18) ?
    C2 C3 C4 C5 . . . . 2.2(3) ?
    C6 C5 C4 C3 . . . . -1.3(3) ?
    C4 C5 C6 C1 . . . . -1.4(2) ?
    C4 C5 C6 N1 . . . . -179.53(15) ?
    O1 C1 C6 C5 . . . . -175.88(15) ?
    C2 C1 C6 C5 . . . . 3.0(2) ?
    O1 C1 C6 N1 . . . . 2.4(2) ?
    C2 C1 C6 N1 . . . . -178.73(15) ?
    C11 N1 C6 C5 . . . . 14.0(2) ?
    C8 N1 C6 C5 . . . . -113.80(17) ?
    C11 N1 C6 C1 . . . . -164.14(14) ?
    C8 N1 C6 C1 . . . . 68.06(18) ?
    C4 C3 C2 C1 . . . . -0.5(3) ?
    O1 C1 C2 C3 . . . . 176.69(17) ?
    C6 C1 C2 C3 . . . . -2.1(3) ?
loop_
    _geom_hbond_atom_site_label_D
    _geom_hbond_atom_site_label_H
    _geom_hbond_atom_site_label_A
    _geom_hbond_site_symmetry_A
    _geom_hbond_distance_DH
    _geom_hbond_distance_HA
    _geom_hbond_distance_DA
    _geom_hbond_angle_DHA
    _geom_hbond_publ_flag
    N2 H2N2 O2 3_675 0.892(19) 1.881(19) 2.7713(18) 176(2) yes
    N2 H1N2 N4 1_565 0.92(2) 1.987(19) 2.8923(19) 166.2(18) yes
    N3 H1N3 O2 3_565 0.87(2) 2.02(3) 2.8799(18) 177(2) yes
    C8 H8B O1 . 0.9700 2.3700 2.968(2) 119.00 yes
    C9 H9B O3 1_665 0.9700 2.3800 3.234(2) 146.00 yes
    C17 H17C O3 . 0.9600 2.3800 3.015(3) 123.00 yes
    C10 H10B Cg2 3_675 0.9700 2.6500 3.4041(17) 134.00 yes
_iucr_refine_instructions_details
;
TITL drali2 in P2(1)/n
CELL 1.54178   8.9416  10.5152  20.5626  90.000  98.832  90.000
ZERR    4.00   0.0002   0.0003   0.0005   0.000   0.001   0.000
LATT  1
SYMM 0.5-X, 0.5+Y, 0.5-Z
SFAC C H N O Cl
UNIT 72 100 16 12 4
TEMP 23.000
SIZE 0.05 0.128 0.81
L.S. 10
BOND $H
CONF
ACTA
FMAP 2
PLAN 20
WGHT    0.061500    0.578900
EXTI    0.008089
FVAR       0.29828
CL1   5    0.509580    0.529332    0.217703    11.00000    0.03622    0.07565 =
         0.05108   -0.01066   -0.00393    0.00755
O2    4    0.202188    0.519679    0.001759    11.00000    0.03217    0.04679 =
         0.03293    0.00212    0.01006   -0.00354
N4    3    0.340348    0.518585    0.104472    11.00000    0.02689    0.03860 =
         0.03781   -0.00079    0.00868    0.00260
C14   1    0.208768    0.513227    0.063130    11.00000    0.02884    0.02780 =
         0.03512   -0.00002    0.01048    0.00015
N3    3    0.076673    0.500643    0.088619    11.00000    0.02633    0.04531 =
         0.03347   -0.00133    0.00766   -0.00262
C15   1    0.064371    0.491127    0.154823    11.00000    0.03764    0.04401 =
         0.03714   -0.00240    0.01418   -0.00337
O3    4   -0.061139    0.475278    0.170589    11.00000    0.04020    0.10341 =
         0.04763   -0.00751    0.02085   -0.01841
C12   1    0.330570    0.515406    0.169379    11.00000    0.03187    0.03376 =
         0.03786   -0.00343    0.00376    0.00419
C13   1    0.205848    0.502857    0.199445    11.00000    0.03965    0.03732 =
         0.03525   -0.00211    0.00978    0.00212
C16   1    0.206147    0.494207    0.273151    11.00000    0.05513    0.05424 =
         0.03501   -0.00267    0.01011    0.00601
AFIX  13
H16A  2    0.308268    0.516315    0.294737    11.00000   -1.20000
AFIX   0
C17   1    0.096913    0.587787    0.297652    11.00000    0.07530    0.06346 =
         0.04174   -0.00617    0.01940    0.01218
AFIX 137
H17A  2    0.123513    0.672943    0.287071    11.00000   -1.50000
H17B  2    0.102920    0.579597    0.344480    11.00000   -1.50000
H17C  2   -0.004435    0.569709    0.276824    11.00000   -1.50000
AFIX   0
C18   1    0.175312    0.358178    0.292797    11.00000    0.12964    0.06008 =
         0.05160    0.01118    0.03397    0.01410
AFIX 137
H18A  2    0.257427    0.304452    0.284869    11.00000   -1.50000
H18B  2    0.082924    0.328719    0.267219    11.00000   -1.50000
H18C  2    0.166149    0.355617    0.338687    11.00000   -1.50000
AFIX   0
O1    4    0.734789    0.926278    0.140901    11.00000    0.06621    0.04488 =
         0.04783    0.00873    0.01470    0.00881
N2    3    0.576342    1.368765    0.059959    11.00000    0.03035    0.03044 =
         0.04668    0.00054    0.01642    0.00032
N1    3    0.666285    1.108893    0.048040    11.00000    0.03263    0.03104 =
         0.03834   -0.00180    0.00295    0.00235
C11   1    0.598446    1.181072   -0.009557    11.00000    0.03473    0.03457 =
         0.03794   -0.00050    0.00372    0.00100
AFIX  23
H11A  2    0.542913    1.124027   -0.041636    11.00000   -1.20000
H11B  2    0.677381    1.221606   -0.029689    11.00000   -1.20000
AFIX   0
C5    1    0.794656    0.979276   -0.026887    11.00000    0.03481    0.03878 =
         0.04422   -0.00224    0.00537   -0.00012
AFIX  43
H5A   2    0.769037    1.038806   -0.060183    11.00000   -1.20000
AFIX   0
C10   1    0.492467    1.281064    0.010193    11.00000    0.03155    0.03597 =
         0.04717    0.00293    0.00444    0.00240
AFIX  23
H10A  2    0.448416    1.329127   -0.028285    11.00000   -1.20000
H10B  2    0.410949    1.240280    0.028486    11.00000   -1.20000
AFIX   0
C8    1    0.751644    1.194075    0.097042    11.00000    0.03479    0.03545 =
         0.04102   -0.00248    0.00188    0.00231
AFIX  23
H8A   2    0.833632    1.233235    0.078368    11.00000   -1.20000
H8B   2    0.795597    1.144872    0.135126    11.00000   -1.20000
AFIX   0
C3    1    0.916949    0.784657    0.009590    11.00000    0.03736    0.03472 =
         0.07343   -0.00901    0.00896    0.00478
AFIX  43
H3A   2    0.974413    0.714114    0.001827    11.00000   -1.20000
AFIX   0
C1    1    0.788346    0.906561    0.083173    11.00000    0.03643    0.03453 =
         0.04637   -0.00011    0.00249   -0.00082
C9    1    0.651296    1.296396    0.118331    11.00000    0.03874    0.03589 =
         0.03914   -0.00211    0.01065   -0.00220
AFIX  23
H9A   2    0.575046    1.258060    0.140943    11.00000   -1.20000
H9B   2    0.711395    1.353906    0.148678    11.00000   -1.20000
AFIX   0
C4    1    0.876169    0.871613   -0.039476    11.00000    0.03776    0.04488 =
         0.05579   -0.01234    0.01123    0.00005
AFIX  43
H4A   2    0.902762    0.858838   -0.080970    11.00000   -1.20000
AFIX   0
C6    1    0.750838    0.999942    0.033833    11.00000    0.02781    0.02970 =
         0.04488   -0.00251    0.00337   -0.00051
C2    1    0.873057    0.801272    0.070642    11.00000    0.04403    0.03326 =
         0.06269    0.00439    0.00199    0.00518
AFIX  43
H2A   2    0.900539    0.741376    0.103589    11.00000   -1.20000
AFIX   0
C7    1    0.745334    0.824198    0.186536    11.00000    0.08787    0.05678 =
         0.05456    0.01551    0.00867   -0.00327
AFIX 137
H7A   2    0.699064    0.848530    0.223815    11.00000   -1.50000
H7B   2    0.849889    0.803914    0.200843    11.00000   -1.50000
H7C   2    0.694180    0.751104    0.165818    11.00000   -1.50000
AFIX   0
H2N2  2    0.645572    1.407707    0.040523    11.00000    0.03988
H1N2  2    0.510602    1.428290    0.073307    11.00000    0.04253
H1N3  2   -0.005919    0.496402    0.060641    11.00000    0.04246
HKLF 4
REM  drali2 in P2(1)/n
REM R1 =  0.0448 for   3204 Fo > 4sig(Fo)  and  0.0478 for all   3531 data
REM    251 parameters refined using      0 restraints
END
WGHT      0.0611      0.5832
REM Highest difference peak  0.333,  deepest hole -0.320,  1-sigma level  0.074
Q1    1   0.4725  0.4529  0.2257  11.00000  0.05    0.33
Q2    1   0.4700  0.6019  0.2422  11.00000  0.05    0.26
Q3    1   0.7062  1.2484  0.1100  11.00000  0.05    0.25
Q4    1   0.5581  1.2446  0.0004  11.00000  0.05    0.21
Q5    1   0.6976  1.0570  0.0400  11.00000  0.05    0.21
Q6    1   0.8658  0.7733  0.0347  11.00000  0.05    0.20
Q7    1   0.1436  0.3055  0.2602  11.00000  0.05    0.20
Q8    1   0.6977  1.1461  0.0761  11.00000  0.05    0.20
Q9    1  -0.0150  0.4053  0.1685  11.00000  0.05    0.20
Q10   1   0.2623  0.5656  0.1896  11.00000  0.05    0.18
Q11   1   0.8660  0.8702  0.0826  11.00000  0.05    0.18
Q12   1   0.8513  0.7274  0.1142  11.00000  0.05    0.17
Q13   1   0.9383  0.6657  0.0015  11.00000  0.05    0.17
Q14   1   0.5527  1.3350  0.0243  11.00000  0.05    0.17
Q15   1   0.8520  1.2867  0.0604  11.00000  0.05    0.17
Q16   1   0.6251  1.3037  0.1644  11.00000  0.05    0.17
Q17   1   0.8423  0.7435  0.0827  11.00000  0.05    0.17
Q18   1   0.5760  0.6386  0.1991  11.00000  0.05    0.16
Q19   1   0.7226  0.8918  0.1518  11.00000  0.05    0.16
Q20   1   0.3605  0.6807  0.1202  11.00000  0.05    0.16
;
