# Supplementary material for: 4-(2-Meth­oxy­phen­yl)piperazin-1-ium 6-chloro-5-isopropyl-2,4-dioxopyrimidin-1-ide
Source: Acta Crystallogr Sect E Struct Rep Online. 2014 Feb 5;70(Pt 3):o245–6. doi: 10.1107/S1600536814002256 (PMC3998442; doi:10.1107/S1600536814002256)
Supplement: Supplementary file 2 [file e-70-0o245-Isup2.hkl]

# 
# h,k,l, Fc-squared, Fo-squared, sigma(Fo-squared) and status flag 
# 
data_I
_shelx_title ' drali2 in P2(1)/n' 
_shelx_refln_list_code          4 
_shelx_F_calc_maximum      198.38 
_exptl_crystal_F_000       808.00 
_reflns_d_resolution_high  0.8213 
 
loop_ 
 _symmetry_equiv_pos_as_xyz 
 'x, y, z' 
 '-x+1/2, y+1/2, -z+1/2' 
 '-x, -y, -z' 
 'x-1/2, -y-1/2, z-1/2' 
 
_cell_length_a     8.9416 
_cell_length_b    10.5152 
_cell_length_c    20.5626 
_cell_angle_alpha  90.000 
_cell_angle_beta   98.832 
_cell_angle_gamma  90.000 
 
_shelx_F_squared_multiplier     1.000 
 
loop_ 
 _refln_index_h 
 _refln_index_k 
 _refln_index_l 
 _refln_F_squared_calc 
 _refln_F_squared_meas 
 _refln_F_squared_sigma 
 _refln_observed_status 
   2   0   0     5740.31     6271.38    259.49 o 
   4   0   0     1924.23     1950.98     84.03 o 
   6   0   0        3.71        2.92      2.81 o 
   8   0   0        2.15        4.00      0.70 o 
  10   0   0      167.75      168.98      6.20 o 
   1   1   0        9.23       15.07      1.12 o 
   2   1   0    12173.68    13117.39    383.16 o 
   3   1   0     1750.25     1841.23     54.20 o 
   4   1   0        3.67        3.48      0.91 o 
   5   1   0      420.56      414.84     17.90 o 
   6   1   0      372.27      331.16     12.09 o 
   7   1   0     3330.80     3250.95     46.70 o 
   8   1   0       14.18       11.38      1.24 o 
   9   1   0      104.37       94.57      2.39 o 
  10   1   0       40.74       48.33      2.31 o 
   0   2   0    39354.14    18212.37    753.13 o 
   1   2   0     5571.30     5827.03    170.09 o 
   2   2   0     1359.27     1567.27     46.32 o 
   3   2   0      154.45      171.81      6.43 o 
   4   2   0     4362.16     4651.02    136.07 o 
   5   2   0       90.59       96.16      5.06 o 
   6   2   0      294.56      272.89     10.44 o 
   7   2   0      202.93      197.73      4.53 o 
   8   2   0      323.29      320.73      5.56 o 
   9   2   0       39.70       36.20      1.87 o 
  10   2   0      102.36      107.86      2.42 o 
   1   3   0     1430.59     1498.13     44.02 o 
   2   3   0        1.76        2.81      0.56 o 
   3   3   0      335.51      342.35     21.18 o 
   4   3   0      761.30      701.14     22.21 o 
   5   3   0      754.31      773.23     24.83 o 
   6   3   0        4.98        4.50      3.26 o 
   7   3   0     2258.19     2273.47     39.51 o 
   8   3   0        8.65        9.74      0.86 o 
   9   3   0        4.93        6.26      0.73 o 
  10   3   0       28.07       35.30      2.09 o 
   0   4   0    16831.74    12908.54    537.88 o 
   1   4   0     2226.78     2294.84    111.48 o 
   3   4   0      889.73     1006.08     29.90 o 
   4   4   0     2169.62     2127.55     63.12 o 
   5   4   0      259.48      267.47      8.42 o 
   6   4   0      178.46      180.68      5.04 o 
   7   4   0       26.66       31.72      1.47 o 
   8   4   0       17.84       24.25      1.09 o 
   9   4   0       61.68       66.66      1.98 o 
  10   4   0       66.06       58.94      2.01 o 
   1   5   0      209.41      211.28      7.78 o 
   2   5   0      858.57      886.09     26.55 o 
   3   5   0        1.36        9.99      4.66 o 
   4   5   0      229.16      249.73      8.18 o 
   5   5   0      214.77      208.91      7.45 o 
   6   5   0      120.79      123.93      6.25 o 
   7   5   0     2179.84     2277.27     46.06 o 
   8   5   0        1.51        1.54      0.62 o 
   9   5   0        9.03        9.52      1.01 o 
   0   6   0     7769.83     7293.89    306.82 o 
   1   6   0     1278.33     1240.05     38.84 o 
   2   6   0      303.59      305.33     18.93 o 
   3   6   0      155.50      157.99     10.71 o 
   4   6   0      124.78      123.66     15.54 o 
   5   6   0      479.85      495.37      9.61 o 
   6   6   0       13.54       20.03      2.00 o 
   7   6   0      110.74       99.43      2.92 o 
   8   6   0       31.78       40.95      1.55 o 
   9   6   0       36.31       45.70      3.27 o 
   1   7   0      279.00      280.27     14.79 o 
   2   7   0        0.23        0.45      4.95 o 
   3   7   0       70.24       72.12      5.29 o 
   4   7   0        0.39       -0.44      2.21 o 
   5   7   0       57.68       60.68      1.99 o 
   6   7   0      303.45      308.78      5.58 o 
   7   7   0      191.18      180.35      5.19 o 
   8   7   0        0.86        1.02      1.90 o 
   1   8   0       65.13       56.36      5.49 o 
   2   8   0       35.90       37.00      3.23 o 
   3   8   0      197.30      201.76      5.22 o 
   4   8   0        0.49        0.55      0.98 o 
   5   8   0       27.76       33.54      3.36 o 
   6   8   0       23.69       17.24      1.70 o 
   7   8   0       65.39       56.92      1.92 o 
   8   8   0      226.82      241.16      5.67 o 
   1   9   0       15.42       14.52      3.08 o 
   2   9   0        3.90        2.16      0.91 o 
   3   9   0        3.54        1.67      0.67 o 
   4   9   0        0.27        0.81      1.19 o 
   5   9   0       35.00       46.17      2.25 o 
   6   9   0       12.34       13.77      1.23 o 
   7   9   0       88.96       85.72      3.21 o 
   0  10   0     1823.71     1717.11     69.82 o 
   1  10   0      140.14      122.43      5.20 o 
   2  10   0      353.90      346.56     14.10 o 
   3  10   0       73.54       75.34      6.13 o 
   4  10   0        0.32       -0.86      0.97 o 
   5  10   0       30.86       28.67      6.57 o 
   6  10   0       12.27       18.54      1.99 o 
   1  11   0      354.00      393.18     12.42 o 
   2  11   0      280.05      289.24     16.48 o 
   3  11   0        7.60       17.15      4.61 o 
   4  11   0       22.91       21.87      4.81 o 
   5  11   0       13.63       15.51      2.75 o 
   0  12   0       10.05        7.76      1.35 o 
   1  12   0       57.34       63.35      3.26 o 
   2  12   0      181.45      203.79      8.23 o 
   3  12   0       43.82       41.96      2.25 o 
  -9   0   1       82.02       89.64      5.74 o 
  -7   0   1     1376.50     1264.23     23.00 o 
  -5   0   1     1449.43     1538.79     68.47 o 
  -3   0   1       16.12       28.90      1.91 o 
  -1   0   1       11.16       30.94      1.58 o 
   1   0   1      812.54      811.12     33.91 o 
   3   0   1     1567.74     1711.22     73.20 o 
   5   0   1     1179.93     1143.96     48.46 o 
   7   0   1     2117.35     2032.07     35.94 o 
   9   0   1      938.99      856.98     44.01 o 
 -10   1   1      177.33      163.50      3.32 o 
  -9   1   1        0.20        0.91      0.47 o 
  -8   1   1      974.97      954.07     14.13 o 
  -7   1   1       41.42       41.59      1.64 o 
  -6   1   1     1069.51      930.43     28.88 o 
  -5   1   1       91.70       79.68      3.80 o 
  -4   1   1       49.77       30.23      2.42 o 
  -3   1   1        0.22        0.51      0.79 o 
  -2   1   1    12523.49    12546.07    453.80 o 
  -1   1   1       31.00       51.59      2.15 o 
   0   1   1      379.32      400.79     12.64 o 
   1   1   1      456.29      450.64     13.96 o 
   2   1   1     1598.81     1862.04     54.51 o 
   3   1   1      388.80      415.83     13.18 o 
   4   1   1      337.13      335.03     14.38 o 
   5   1   1      471.04      434.55     14.75 o 
   6   1   1       19.81       18.65      2.26 o 
   7   1   1       30.10       26.63      1.68 o 
   8   1   1      122.37      114.57      2.46 o 
   9   1   1       17.31       18.39      1.67 o 
  10   1   1       20.47       19.57      1.27 o 
 -10   2   1        3.44        2.17      0.71 o 
  -9   2   1       19.56       18.42      1.19 o 
  -8   2   1       65.81       65.11      3.05 o 
  -7   2   1     1027.21     1017.21     16.51 o 
  -6   2   1      207.73      200.56      9.67 o 
  -5   2   1        1.27        2.30      0.62 o 
  -4   2   1      104.74      102.44      3.48 o 
  -3   2   1      329.02      322.27     10.39 o 
  -2   2   1        8.97        2.30      0.81 o 
  -1   2   1    17832.57    16049.10    732.58 o 
   0   2   1     1068.14      992.22     38.71 o 
   1   2   1     2585.29     2810.94     82.18 o 
   2   2   1     7877.89     8555.75    249.71 o 
   3   2   1       45.08       45.06      2.03 o 
   4   2   1      426.59      421.83     13.81 o 
   5   2   1     1666.96     1643.53     51.13 o 
   6   2   1      176.92      152.39      6.49 o 
   7   2   1      871.76      873.26     16.25 o 
   8   2   1       29.77       25.96      1.06 o 
   9   2   1      341.52      340.86      6.75 o 
  10   2   1       70.10       75.05      1.97 o 
 -10   3   1      174.17      165.25      4.02 o 
  -9   3   1       12.71       10.10      0.75 o 
  -8   3   1      275.24      276.96      7.18 o 
  -7   3   1      551.92      573.17     11.07 o 
  -6   3   1      343.20      288.60     12.16 o 
  -5   3   1      105.80       98.04      4.29 o 
  -4   3   1      270.54      357.39     12.01 o 
  -3   3   1     1805.57     1872.04    117.18 o 
  -2   3   1     1297.84     1520.15     45.05 o 
  -1   3   1     1076.97     1106.74     33.60 o 
   0   3   1    16852.44    11948.85   1076.33 o 
   1   3   1      985.66     1052.84     31.96 o 
   2   3   1      222.45      226.68     12.89 o 
   3   3   1      430.02      466.82     15.78 o 
   4   3   1     1163.40     1227.55     36.32 o 
   5   3   1      547.09      547.35     16.81 o 
   6   3   1      338.22      327.36     10.78 o 
   7   3   1        1.61       -0.26      0.99 o 
   8   3   1        0.55        1.00      0.63 o 
   9   3   1       44.50       51.91      1.58 o 
  10   3   1        7.78       11.85      0.97 o 
 -10   4   1       15.39       15.98      0.88 o 
  -9   4   1      253.35      255.72      5.96 o 
  -8   4   1       38.28       39.75      1.57 o 
  -7   4   1      937.26      964.40     21.62 o 
  -6   4   1       26.92       30.21      1.70 o 
  -5   4   1        9.12       12.48      1.24 o 
  -4   4   1      280.67      266.00      9.38 o 
  -3   4   1     2000.74     2194.42     64.70 o 
  -2   4   1     1367.21     1488.62     44.88 o 
  -1   4   1     7084.76     6452.57    490.92 o 
   0   4   1     2417.62     2211.94    107.15 o 
   1   4   1        9.51       15.01      0.96 o 
   2   4   1       85.21       91.56      8.67 o 
   3   4   1       44.76       38.75      2.42 o 
   4   4   1      828.33      887.21     26.78 o 
   5   4   1        1.20        1.01      0.90 o 
   6   4   1     1709.59     1727.18     37.83 o 
   7   4   1     1762.72     1792.89     36.60 o 
   8   4   1      111.64      110.45      2.74 o 
   9   4   1       83.16       77.98      2.58 o 
  10   4   1       38.84       37.88      1.43 o 
  -9   5   1       19.88       20.77      1.01 o 
  -8   5   1      232.02      225.75      5.57 o 
  -7   5   1      164.85      164.34      4.02 o 
  -6   5   1     1414.24     1374.33     25.60 o 
  -5   5   1        1.31        1.14      1.07 o 
  -4   5   1        8.26       21.21      4.27 o 
  -3   5   1      142.85      130.62      5.92 o 
  -2   5   1       66.62       82.33      4.11 o 
  -1   5   1      628.53      601.88     18.42 o 
   0   5   1     2731.31     2705.22     80.37 o 
   1   5   1     1074.37     1038.99     43.44 o 
   2   5   1      122.97      168.11      9.13 o 
   3   5   1      890.57      839.02     26.17 o 
   4   5   1       28.15       45.88      8.43 o 
   5   5   1      887.67      858.56     37.38 o 
   6   5   1      437.80      425.88     12.26 o 
   7   5   1       11.38       12.51      1.01 o 
   8   5   1       83.95       87.53      2.63 o 
   9   5   1        4.04        2.54      1.21 o 
  -9   6   1       28.10       30.31      1.42 o 
  -8   6   1      370.74      366.66      8.34 o 
  -7   6   1        2.22        3.53      0.70 o 
  -6   6   1        0.82        1.51      0.86 o 
  -5   6   1       36.87       37.79      1.57 o 
  -4   6   1        7.19       10.23      6.86 o 
  -3   6   1      262.65      267.72     10.10 o 
  -2   6   1       18.80       18.51      2.14 o 
  -1   6   1     2318.03     2341.56     69.99 o 
   0   6   1      301.06      273.50     11.34 o 
   1   6   1      356.69      339.37     20.02 o 
   2   6   1      341.91      313.33     21.15 o 
   3   6   1       35.12      107.07      8.43 o 
   4   6   1     1361.74     1322.72     39.46 o 
   5   6   1      186.74      194.80      4.62 o 
   6   6   1      687.65      684.80     14.96 o 
   7   6   1      458.45      473.70     10.68 o 
   8   6   1       61.31       51.05      2.10 o 
   9   6   1       86.89       76.39      2.99 o 
  -9   7   1        0.20        1.01      0.66 o 
  -8   7   1      525.92      523.61     11.69 o 
  -7   7   1        2.48        1.79      0.81 o 
  -6   7   1        2.60        1.27      0.64 o 
  -5   7   1      189.83      169.48      4.51 o 
  -4   7   1       34.79       37.27      3.81 o 
  -1   7   1     2296.70     2090.79     87.00 o 
   0   7   1     1336.48     1274.40     57.10 o 
   1   7   1      235.10      221.05     18.62 o 
   2   7   1       22.11       20.69      5.51 o 
   3   7   1      246.54      225.44     14.89 o 
   4   7   1       38.91       40.01      2.31 o 
   5   7   1      126.72      115.07      2.95 o 
   6   7   1      749.61      763.11     12.82 o 
   7   7   1       92.02       93.95      3.47 o 
   8   7   1       24.76       27.86      2.36 o 
  -8   8   1      142.35      160.22      5.38 o 
  -7   8   1       38.16       35.49      1.50 o 
  -6   8   1       88.33       88.16      2.21 o 
  -5   8   1       18.33       14.70      3.11 o 
  -4   8   1      263.49      265.18      7.25 o 
  -3   8   1      181.42      176.73      7.63 o 
  -2   8   1       60.73       60.50      1.78 o 
  -1   8   1     1383.21     1239.21     29.08 o 
   0   8   1      257.22      227.70      9.93 o 
   1   8   1      591.99      508.54     12.67 o 
   2   8   1        1.08        1.40      0.64 o 
   3   8   1       58.65       55.62      1.97 o 
   4   8   1       35.92       33.85      1.52 o 
   5   8   1        3.47        1.75      0.74 o 
   6   8   1      495.19      501.72     11.26 o 
   7   8   1      134.67      146.92      3.92 o 
   8   8   1        2.90        2.35      0.97 o 
  -7   9   1      198.40      205.87      6.73 o 
  -6   9   1       39.49       39.44      1.95 o 
  -5   9   1       95.25       85.78      2.90 o 
  -4   9   1        5.45        4.01      0.64 o 
  -3   9   1       11.74       11.43      0.81 o 
  -2   9   1      155.85      133.19      3.61 o 
  -1   9   1     1253.04     1160.49     32.38 o 
   0   9   1       76.31       73.43      4.93 o 
   1   9   1      103.65      102.19      5.54 o 
   2   9   1        6.91        7.09      1.91 o 
   3   9   1        0.76        0.71      0.89 o 
   4   9   1        8.91       10.57      1.75 o 
   5   9   1       33.38       28.06      1.67 o 
   6   9   1       34.55       39.19      2.05 o 
   7   9   1       24.71       26.88      1.30 o 
  -6  10   1        2.14        4.50      0.72 o 
  -5  10   1       20.65       29.33      1.42 o 
  -4  10   1      290.18      238.89     13.07 o 
  -3  10   1       24.54       22.01      4.30 o 
  -2  10   1       51.78       52.84      3.13 o 
  -1  10   1       66.33       65.59      3.43 o 
   0  10   1      194.32      202.55      9.03 o 
   1  10   1        5.87        7.31      1.50 o 
   2  10   1        2.71        2.02      2.91 o 
   3  10   1        3.71        3.06      2.87 o 
   4  10   1        0.32        0.50      1.60 o 
   5  10   1       37.34       36.33      2.10 o 
   6  10   1      258.46      269.54      7.93 o 
  -5  11   1        1.16        0.88      3.42 o 
  -4  11   1       54.09       64.93      3.73 o 
  -3  11   1        4.43        5.51      3.26 o 
  -2  11   1       30.32       38.68     28.68 o 
  -1  11   1      303.35      307.68     10.24 o 
   0  11   1       67.67       77.28      2.90 o 
   1  11   1       27.90       30.70      3.37 o 
   2  11   1        0.54        0.60      2.65 o 
   3  11   1      195.29      181.30      7.08 o 
   4  11   1       50.96       48.38      3.73 o 
   5  11   1       29.55       35.85      3.10 o 
  -3  12   1       54.58       64.03      3.04 o 
  -2  12   1       66.33       63.47      3.15 o 
  -1  12   1       78.15       81.14      2.82 o 
   0  12   1       87.18       91.54      3.10 o 
   1  12   1        7.19        6.52      1.12 o 
   2  12   1       14.82       20.69      1.57 o 
   3  12   1       12.96       21.14      1.57 o 
 -10   0   2        1.26        1.12      1.64 o 
  -8   0   2      300.05      308.65      6.36 o 
  -6   0   2      142.10      151.87     11.15 o 
  -4   0   2      867.45      923.03     38.97 o 
  -2   0   2     1564.86     1890.74     79.75 o 
   0   0   2     5990.86     5303.18    220.07 o 
   2   0   2     2331.18     2658.74    109.93 o 
   4   0   2     3007.20     3425.89    142.19 o 
   6   0   2     1773.43     1703.16     72.48 o 
   8   0   2        3.56        3.26      1.04 o 
  10   0   2        3.66        4.07      0.90 o 
 -10   1   2       12.43       10.76      0.81 o 
  -9   1   2       14.56       14.74      1.08 o 
  -8   1   2       35.59       31.12      1.96 o 
  -7   1   2      673.78      614.56      9.96 o 
  -6   1   2       59.62       56.52      3.58 o 
  -5   1   2     1248.83     1243.72     38.28 o 
  -4   1   2     1240.05     1332.12     39.24 o 
  -3   1   2      185.46      181.54      5.89 o 
  -2   1   2     2959.23     3128.29     92.50 o 
  -1   1   2     9558.53    10012.95    483.22 o 
   0   1   2       93.01       86.56      2.22 o 
   1   1   2     8254.68     9886.58    289.67 o 
   2   1   2     8279.82     9717.99    284.34 o 
   3   1   2     8711.10     8409.99   1020.22 o 
   4   1   2       22.71       27.17      2.64 o 
   5   1   2     1248.44     1237.39     39.81 o 
   6   1   2       82.84       72.97      5.46 o 
   7   1   2      659.66      655.89      9.70 o 
   8   1   2       75.56       73.32      1.84 o 
   9   1   2       97.85       99.81      3.88 o 
  10   1   2       42.75       43.69      1.93 o 
 -10   2   2        7.75        6.58      0.78 o 
  -9   2   2       10.58        7.05      0.72 o 
  -8   2   2      925.97      936.33     17.72 o 
  -7   2   2       81.75       72.92      1.98 o 
  -6   2   2       15.88       21.65      3.05 o 
  -5   2   2       17.88       21.09      1.48 o 
  -4   2   2       68.09       76.98      3.97 o 
  -3   2   2      359.65      307.47     10.13 o 
  -2   2   2    13916.43    13279.11    551.01 o 
  -1   2   2      141.56      171.70      5.43 o 
   0   2   2     6469.32     5996.35    193.25 o 
   1   2   2       37.76       33.89      5.80 o 
   2   2   2    12932.89    14289.28    638.59 o 
   3   2   2       22.57       20.57      1.12 o 
   4   2   2      571.59      612.53     20.57 o 
   5   2   2       26.19       31.71      3.65 o 
   6   2   2      888.73      793.68     26.98 o 
   7   2   2       10.19        8.83      0.66 o 
   8   2   2        2.13        2.47      0.63 o 
   9   2   2        0.02       -1.07      1.07 o 
  10   2   2      229.65      228.04      4.55 o 
 -10   3   2       21.26       19.48      1.61 o 
  -9   3   2        8.40        7.45      0.78 o 
  -8   3   2      218.03      194.86      5.90 o 
  -7   3   2      535.50      561.08      9.97 o 
  -6   3   2      187.03      170.18     12.23 o 
  -5   3   2       10.45        8.54      0.98 o 
  -4   3   2     1818.94     1913.82     56.37 o 
  -3   3   2     2376.84     2643.47     77.62 o 
  -2   3   2      416.43      459.71     15.71 o 
  -1   3   2    11785.97    10595.30    857.26 o 
   0   3   2      457.00      459.08     13.99 o 
   1   3   2      454.93      406.52     12.20 o 
   2   3   2     4184.10     4673.80    148.00 o 
   3   3   2       10.80        7.40      1.57 o 
   4   3   2      625.64      717.98     21.51 o 
   5   3   2      959.14      901.62     28.10 o 
   6   3   2        0.22        0.38      0.79 o 
   7   3   2      121.84      116.04      2.55 o 
   8   3   2        0.64       -0.24      0.62 o 
   9   3   2      373.09      404.01      7.07 o 
  10   3   2       19.74       20.64      1.12 o 
 -10   4   2       17.20       17.62      0.97 o 
  -9   4   2       11.27       11.66      1.17 o 
  -8   4   2      187.12      183.72      6.59 o 
  -7   4   2      144.48      144.26      4.58 o 
  -6   4   2        3.42        4.56      2.11 o 
  -5   4   2      328.88      329.23     13.76 o 
  -4   4   2      108.87      127.06      6.06 o 
  -3   4   2      711.31      813.86     25.41 o 
  -2   4   2     2917.96     3227.62    114.67 o 
  -1   4   2     2684.91     2680.24     79.34 o 
   0   4   2       41.52       42.96      7.43 o 
   1   4   2      450.12      505.66     15.37 o 
   2   4   2      877.85      893.93     26.49 o 
   3   4   2      319.47      324.73      8.92 o 
   4   4   2        3.38        4.72      1.01 o 
   5   4   2       26.23       30.59      2.47 o 
   6   4   2      952.88      947.89     19.51 o 
   7   4   2        0.49        1.06      0.71 o 
   8   4   2       79.27       82.22      2.07 o 
   9   4   2       46.18       54.06      4.02 o 
  10   4   2       43.31       45.34      2.25 o 
 -10   5   2       23.60       26.36      1.42 o 
  -9   5   2       51.81       50.18      1.93 o 
  -8   5   2      139.67      140.81      3.68 o 
  -7   5   2       29.87       25.95      1.66 o 
  -6   5   2      142.82      136.75      3.48 o 
  -5   5   2       67.55       60.57      3.10 o 
  -4   5   2      145.55      142.92      6.59 o 
  -3   5   2      623.11      668.72     16.58 o 
  -2   5   2      493.10      566.39     14.65 o 
  -1   5   2     1784.51     1678.59     49.60 o 
   0   5   2      884.52      855.54     28.18 o 
   1   5   2      155.74      187.14      6.98 o 
   2   5   2       11.86       48.57      7.98 o 
   3   5   2       24.78       22.71      4.16 o 
   4   5   2        0.55        0.67      4.05 o 
   5   5   2       22.43       26.99      3.15 o 
   6   5   2        1.28        0.10      0.63 o 
   7   5   2       74.76       64.94      4.32 o 
   8   5   2        4.13        8.44      1.72 o 
   9   5   2       95.50      100.39      5.16 o 
  -9   6   2        9.80        6.38      1.91 o 
  -8   6   2      145.05      143.54      5.95 o 
  -7   6   2      191.08      190.85      4.48 o 
  -6   6   2      108.06       95.83      2.63 o 
  -5   6   2      111.03      103.34      3.72 o 
  -4   6   2       27.33       41.07      4.10 o 
  -3   6   2       15.32       12.80      2.83 o 
  -2   6   2       56.67       68.24      6.58 o 
  -1   6   2     1147.46     1163.41     35.19 o 
   0   6   2       16.29       15.97      3.49 o 
   1   6   2      340.28      289.86     19.11 o 
   2   6   2      178.56      177.92     16.91 o 
   3   6   2      233.31      250.26     13.43 o 
   4   6   2      450.06      420.85     18.34 o 
   5   6   2       19.12       24.61      1.23 o 
   6   6   2      880.35      897.09     19.27 o 
   7   6   2       49.24       56.24      2.11 o 
   8   6   2      120.99      117.83      3.51 o 
   9   6   2        0.06        0.56      0.66 o 
  -9   7   2        4.24        6.16      0.90 o 
  -8   7   2       36.82       40.31      3.38 o 
  -7   7   2      245.89      231.05      4.98 o 
  -6   7   2      129.25      142.80      3.16 o 
  -5   7   2        2.50        3.38      1.01 o 
  -4   7   2       63.14       76.04      3.64 o 
  -2   7   2       19.94       17.31      4.95 o 
  -1   7   2      166.64      153.85      7.21 o 
   0   7   2      379.98      362.97     21.83 o 
   1   7   2      123.42       83.57     10.59 o 
   2   7   2      135.26      114.11     10.03 o 
   3   7   2        4.78        4.87      0.77 o 
   4   7   2      514.18      510.38     11.31 o 
   5   7   2      180.33      158.25      4.02 o 
   6   7   2      144.38      132.60      3.46 o 
   7   7   2       15.95       21.68      1.52 o 
   8   7   2        0.09        2.36      0.77 o 
  -8   8   2       85.53       91.35      2.56 o 
  -7   8   2      358.28      393.22      7.54 o 
  -6   8   2        3.66        1.56      0.68 o 
  -5   8   2        4.82        9.70      1.85 o 
  -4   8   2      260.68      257.07      7.39 o 
  -3   8   2        3.34        7.15      6.30 o 
  -2   8   2        9.25       12.48      0.79 o 
  -1   8   2      446.51      410.37      8.25 o 
   0   8   2      107.67      127.12     13.17 o 
   1   8   2       22.42       21.20      2.11 o 
   2   8   2      295.39      263.32      6.59 o 
   3   8   2      157.30      131.99      4.29 o 
   4   8   2       69.49       59.87      2.33 o 
   5   8   2        6.77        4.64      0.94 o 
   6   8   2       50.57       50.65      2.68 o 
   7   8   2        0.09        0.50      1.08 o 
   8   8   2       53.88       57.84      5.40 o 
  -7   9   2       81.74       96.11      3.18 o 
  -6   9   2      186.63      211.15      5.68 o 
  -5   9   2       17.51       12.33      1.13 o 
  -4   9   2       84.08       91.49      2.83 o 
  -3   9   2        0.61        0.77      0.98 o 
  -2   9   2      117.73       95.58      3.13 o 
  -1   9   2        0.15        2.53      1.26 o 
   0   9   2        9.26        9.12      3.25 o 
   2   9   2       44.08       44.11      2.14 o 
   3   9   2       46.49       51.07      1.97 o 
   4   9   2       57.78       62.90      2.75 o 
   5   9   2        7.46        5.00      0.96 o 
   6   9   2      143.13      138.70      3.93 o 
   7   9   2       11.08       13.57      1.17 o 
  -6  10   2        3.30        7.60      1.31 o 
  -5  10   2       81.49       98.87      2.98 o 
  -4  10   2       15.15       21.09      3.28 o 
  -3  10   2       22.53       22.76      4.00 o 
  -2  10   2        1.69        1.19      1.28 o 
  -1  10   2      410.34      396.25     11.60 o 
   0  10   2      290.83      295.09     10.13 o 
   1  10   2      197.10      206.38     11.83 o 
   2  10   2       38.09       36.58      3.70 o 
   3  10   2       11.73       14.40      3.31 o 
   4  10   2       10.76       15.26      2.25 o 
   5  10   2        8.58       13.71      2.01 o 
   6  10   2        8.87        5.48      2.38 o 
  -5  11   2        0.05       -0.79      2.59 o 
  -4  11   2        0.67        4.16      2.92 o 
  -3  11   2        7.67       13.94      3.93 o 
  -2  11   2       91.37      108.12      4.14 o 
  -1  11   2      610.43      592.05     17.60 o 
   0  11   2        5.00        8.00      1.74 o 
   1  11   2      110.09      111.84      7.32 o 
   2  11   2       11.74       13.52      2.94 o 
   3  11   2        3.41        3.66      2.54 o 
   4  11   2       24.29       24.10      2.79 o 
   5  11   2      166.19      179.16      6.77 o 
  -3  12   2      113.83      112.09      5.29 o 
  -2  12   2        8.89        9.78      1.24 o 
  -1  12   2       65.63       61.87      2.87 o 
   0  12   2       52.20       54.90      3.04 o 
   1  12   2       40.64       39.71      2.36 o 
   2  12   2        0.11        1.57      0.79 o 
   3  12   2        8.26        8.66      1.01 o 
  -9   0   3      223.97      209.75      5.37 o 
  -7   0   3      706.58      629.00     18.46 o 
  -5   0   3     2268.12     2384.85     99.10 o 
  -3   0   3     1035.45     1094.45     45.46 o 
  -1   0   3     4485.06     4710.13    195.50 o 
   1   0   3    13463.13    16400.48    678.13 o 
   3   0   3     9217.30    11465.01    474.24 o 
   5   0   3     1569.50     1593.12     70.00 o 
   7   0   3       13.98       14.49      1.97 o 
   9   0   3      150.18      148.74      4.21 o 
 -10   1   3        6.35        5.70      0.81 o 
  -9   1   3        3.78        5.26      0.69 o 
  -8   1   3      326.85      295.15      5.40 o 
  -7   1   3       57.20       48.43      1.80 o 
  -6   1   3      157.78      153.24      9.35 o 
  -5   1   3        0.72        0.27      1.32 o 
  -4   1   3     1929.97     2306.66     68.66 o 
  -3   1   3        4.93        3.17      0.97 o 
  -2   1   3     5710.80     6329.96    246.21 o 
  -1   1   3     1609.32     1570.74     46.13 o 
   0   1   3     6394.71     6612.59    273.99 o 
   1   1   3     2885.90     3365.18     98.78 o 
   2   1   3     1928.47     2058.28     61.33 o 
   3   1   3     1007.19     1161.49     35.76 o 
   4   1   3      697.20      836.65     26.92 o 
   5   1   3      168.20      175.75      6.80 o 
   6   1   3      210.77      199.88      8.35 o 
   7   1   3        0.85        0.96      0.55 o 
   8   1   3      262.67      261.36      4.79 o 
   9   1   3       15.37       18.55      1.00 o 
  10   1   3      100.10      101.58      2.56 o 
 -10   2   3       52.89       55.71      1.69 o 
  -9   2   3      499.83      499.76      7.76 o 
  -8   2   3       30.06       28.54      2.05 o 
  -7   2   3      574.42      540.08      9.49 o 
  -6   2   3      224.02      215.36     10.21 o 
  -5   2   3     2695.55     2767.91     83.22 o 
  -4   2   3       29.65       32.76      2.30 o 
  -3   2   3      984.16     1088.41     32.49 o 
  -2   2   3     9092.05     9715.07    368.06 o 
  -1   2   3     3344.39     3094.56    104.43 o 
   0   2   3      695.46      673.14     20.18 o 
   1   2   3      180.70      186.12      6.36 o 
   2   2   3       84.78      133.59      4.14 o 
   3   2   3     2630.53     3092.34     91.36 o 
   4   2   3      564.69      658.99     20.43 o 
   5   2   3     2748.61     2934.00     88.27 o 
   7   2   3       46.96       46.61      1.64 o 
   8   2   3       55.55       51.17      1.48 o 
   9   2   3      148.81      145.67      3.38 o 
  10   2   3       42.62       47.61      2.50 o 
 -10   3   3        1.15        1.08      0.53 o 
  -9   3   3        1.05        0.60      1.17 o 
  -8   3   3       63.74       58.55      2.84 o 
  -7   3   3        6.87        5.89      0.64 o 
  -6   3   3       88.71       74.47      3.63 o 
  -5   3   3      162.67      176.16      6.54 o 
  -4   3   3      674.19      661.60     21.52 o 
  -3   3   3       19.21       13.62      1.53 o 
  -2   3   3     1417.31     1468.79     64.74 o 
  -1   3   3      555.20      580.41     19.10 o 
   0   3   3     6337.45     6645.66    194.82 o 
   1   3   3     1914.95     2032.26     85.14 o 
   2   3   3        1.10        4.02      0.90 o 
   3   3   3      256.66      227.98      6.99 o 
   4   3   3     2668.37     2862.87     84.22 o 
   5   3   3     1292.12     1284.22     53.96 o 
   6   3   3        0.89        3.44      2.00 o 
   7   3   3       11.94       11.96      1.86 o 
   8   3   3       21.07       22.07      1.17 o 
   9   3   3       10.48       10.85      0.67 o 
  10   3   3       90.96       99.22      3.49 o 
 -10   4   3        0.82        0.95      0.50 o 
  -9   4   3       76.04       78.18      2.19 o 
  -8   4   3       32.18       30.12      1.80 o 
  -7   4   3      335.41      338.35      7.15 o 
  -6   4   3        6.04        4.43      1.04 o 
  -5   4   3     1111.91     1161.38     36.34 o 
  -4   4   3      227.23      233.89      7.62 o 
  -3   4   3        1.14        2.18      0.69 o 
  -2   4   3       41.92       86.32      2.98 o 
  -1   4   3     1447.27     1422.10     66.52 o 
   0   4   3      705.02      642.74     19.47 o 
   1   4   3      515.66      517.80     15.76 o 
   2   4   3       61.06       52.27      3.63 o 
   3   4   3     1781.02     1911.19     82.87 o 
   5   4   3      394.60      376.09     16.74 o 
   6   4   3       96.28      101.86      2.55 o 
   7   4   3       80.46       76.14      2.42 o 
   8   4   3      155.78      173.48      5.94 o 
   9   4   3       76.90       70.73      2.65 o 
 -10   5   3        0.17        0.23      0.63 o 
  -9   5   3       28.55       28.26      1.18 o 
  -8   5   3       15.20       13.32      3.51 o 
  -7   5   3      108.53       93.85      2.94 o 
  -6   5   3        0.44        1.55      1.53 o 
  -5   5   3      151.67      137.78      7.55 o 
  -4   5   3      426.68      466.91     17.51 o 
  -3   5   3     1727.80     1664.15     87.33 o 
  -2   5   3      120.27      155.33      6.78 o 
  -1   5   3       37.45       31.66      1.78 o 
   0   5   3     3632.25     3474.48    142.41 o 
   1   5   3      373.40      387.87     22.76 o 
   2   5   3     1188.90     1172.94     50.57 o 
   3   5   3       39.48       40.23      4.72 o 
   4   5   3        1.48        1.24      2.92 o 
   5   5   3      148.25      145.22      7.44 o 
   6   5   3      721.05      763.78     13.48 o 
   7   5   3       86.29       99.59      2.95 o 
   8   5   3       12.32       16.03      2.10 o 
   9   5   3      187.29      176.64      5.70 o 
  -9   6   3       28.23       29.72      1.16 o 
  -8   6   3       20.49       25.81      1.24 o 
  -7   6   3      342.70      342.78      7.08 o 
  -6   6   3      563.09      536.30     11.16 o 
  -5   6   3      823.49      797.69     14.37 o 
  -4   6   3      174.64      166.02     11.61 o 
  -2   6   3     1675.87     1728.56     50.17 o 
  -1   6   3      209.18      221.09      7.91 o 
   0   6   3      351.45      292.75     17.99 o 
   1   6   3      423.18      389.13     17.78 o 
   2   6   3        3.25        6.07      4.72 o 
   3   6   3      507.61      498.91     21.50 o 
   4   6   3       45.05       41.50      7.65 o 
   5   6   3      689.52      726.01     15.88 o 
   6   6   3      304.88      317.50      7.56 o 
   7   6   3       50.20       56.26      3.77 o 
   8   6   3      385.49      380.09     10.67 o 
   9   6   3       46.28       34.54      1.80 o 
  -9   7   3       75.88       68.27      2.65 o 
  -8   7   3      175.24      160.46      7.54 o 
  -7   7   3      240.62      211.19      4.34 o 
  -6   7   3       32.04       33.84      1.38 o 
  -5   7   3       17.73       22.72      1.92 o 
  -4   7   3       61.37       61.19      2.21 o 
  -3   7   3      352.78      291.81     14.13 o 
  -2   7   3       62.24       66.38      4.84 o 
  -1   7   3      175.56      180.92      8.45 o 
   0   7   3      634.57      552.54     24.65 o 
   1   7   3       57.73       39.49      8.33 o 
   2   7   3      114.42      113.50      7.88 o 
   3   7   3      252.81      247.85      5.97 o 
   4   7   3     1348.47     1286.61     25.89 o 
   5   7   3      180.17      181.83      4.08 o 
   6   7   3       34.51       32.85      3.42 o 
   7   7   3       14.77       20.91      1.83 o 
   8   7   3        0.06        1.30      0.77 o 
  -8   8   3        2.23        3.93      0.77 o 
  -7   8   3        0.32        0.28      0.54 o 
  -6   8   3       24.75       21.82      1.18 o 
  -5   8   3        4.64        7.90      2.41 o 
  -4   8   3       16.43       22.00      3.06 o 
  -3   8   3       15.64       20.23      1.54 o 
  -2   8   3      303.06      273.78      5.13 o 
  -1   8   3       24.81       21.50      1.02 o 
   0   8   3      161.93      161.53      9.57 o 
   1   8   3       85.68       93.05      4.59 o 
   2   8   3      670.55      657.75     14.28 o 
   3   8   3      151.37      163.54      4.78 o 
   4   8   3      514.42      522.72     12.06 o 
   5   8   3       48.37       45.43      2.32 o 
   6   8   3        4.45        6.72      1.28 o 
   7   8   3       56.58       51.18      3.32 o 
   8   8   3       72.18       68.13      2.56 o 
  -7   9   3       51.86       70.00      2.53 o 
  -6   9   3       67.63       71.46      2.28 o 
  -5   9   3        1.63        1.97      0.67 o 
  -4   9   3      154.07      167.79      4.57 o 
  -3   9   3      222.71      210.42      7.50 o 
  -2   9   3      264.95      263.83      6.25 o 
  -1   9   3      282.05      260.25      6.72 o 
   0   9   3      345.78      339.84      9.89 o 
   1   9   3       12.87       12.01      3.43 o 
   2   9   3      136.24      136.59      5.23 o 
   3   9   3      320.74      307.71      7.48 o 
   4   9   3       41.07       40.44      1.72 o 
   5   9   3       76.91       87.05      2.96 o 
   6   9   3        2.22        2.79      0.75 o 
   7   9   3        1.90        1.25      0.87 o 
  -6  10   3        0.32        3.48      0.90 o 
  -5  10   3        0.56       -0.62      0.73 o 
  -4  10   3       11.51       19.00      5.06 o 
  -3  10   3       13.92       11.58      4.72 o 
  -2  10   3      521.96      491.08     14.38 o 
  -1  10   3      245.16      244.89      6.46 o 
   0  10   3       17.14       21.25      5.75 o 
   1  10   3      138.54      125.71      6.72 o 
   2  10   3       73.85       74.11      6.32 o 
   3  10   3      170.19      174.09      7.28 o 
   4  10   3      288.14      298.91     10.92 o 
   5  10   3        4.23        5.90      1.67 o 
   6  10   3        9.69        9.89      3.82 o 
  -5  11   3       15.48       12.70      3.49 o 
  -4  11   3        0.33        1.46      2.47 o 
  -3  11   3        0.30        0.00      3.15 o 
  -2  11   3        1.71        4.32      1.63 o 
  -1  11   3      251.08      257.22     12.30 o 
   0  11   3       35.83       32.91      1.67 o 
   1  11   3        2.56        3.47      0.75 o 
   2  11   3        6.14        9.74      1.41 o 
   3  11   3        0.15        0.35      2.04 o 
   4  11   3        0.20        0.53      0.86 o 
   5  11   3       22.02       16.76      3.71 o 
  -3  12   3       58.98       55.59      5.51 o 
  -2  12   3      291.82      259.15     10.17 o 
  -1  12   3        6.67       12.83      2.92 o 
   0  12   3       19.53       22.26      1.80 o 
   1  12   3       20.91       25.20      3.88 o 
   2  12   3        3.96        2.97      0.67 o 
 -10   0   4      134.58      151.61      5.82 o 
  -8   0   4       19.47       20.01      2.87 o 
  -6   0   4      472.97      514.40     22.66 o 
  -4   0   4     1812.83     2165.90     89.84 o 
  -2   0   4    14842.01    15456.06    640.36 o 
   0   0   4     5969.06     5671.74    235.54 o 
   2   0   4      634.21      688.25     28.76 o 
   4   0   4      705.19      792.99     33.51 o 
   6   0   4      439.80      398.62     18.45 o 
   8   0   4      314.57      302.14      8.42 o 
  10   0   4     1498.45     1635.44     50.53 o 
 -10   1   4        0.54       -0.58      0.72 o 
  -9   1   4        9.47        9.42      0.66 o 
  -8   1   4      220.69      202.48      4.12 o 
  -7   1   4       12.45       14.40      2.38 o 
  -6   1   4       34.89       59.27      6.52 o 
  -5   1   4      531.89      606.19     18.26 o 
  -4   1   4       48.57       38.44      2.56 o 
  -3   1   4     5958.67     6187.04    182.48 o 
  -2   1   4     1872.62     1944.52     57.02 o 
  -1   1   4       27.86       33.69      2.59 o 
   0   1   4     3807.55     3953.40    165.87 o 
   1   1   4     5867.26     6837.64    200.66 o 
   2   1   4      129.77      125.60      4.11 o 
   3   1   4     8293.45    10230.83    336.98 o 
   4   1   4      626.36      667.95     21.01 o 
   5   1   4       23.81       15.94      2.54 o 
   6   1   4        2.61        2.47      4.50 o 
   7   1   4      132.03      123.66      2.45 o 
   8   1   4       49.27       48.87      2.50 o 
   9   1   4      193.84      191.95      3.76 o 
  10   1   4       37.00       40.25      1.35 o 
 -10   2   4        0.97        5.01      0.81 o 
  -9   2   4       60.52       59.02      1.87 o 
  -8   2   4        2.30        3.15      0.60 o 
  -7   2   4       29.11       32.35      1.44 o 
  -6   2   4      583.52      566.79     18.60 o 
  -5   2   4      526.33      568.04     17.94 o 
  -4   2   4     2188.36     2436.03     73.20 o 
  -3   2   4     1584.95     1757.54     52.92 o 
  -2   2   4       36.04       57.21      2.22 o 
  -1   2   4     6067.26     5205.08    152.45 o 
   0   2   4      119.84      172.82     10.16 o 
   2   2   4     8460.63    10535.57    398.17 o 
   3   2   4     1506.80     1692.20     50.25 o 
   4   2   4     1442.62     1614.45     48.04 o 
   5   2   4      296.43      305.90     18.86 o 
   6   2   4      375.99      375.25      8.23 o 
   7   2   4       36.83       33.64      1.46 o 
   8   2   4      510.76      520.68      8.32 o 
   9   2   4        0.09        1.38      0.82 o 
  10   2   4      160.95      163.14      4.41 o 
 -10   3   4        0.22       -0.17      0.55 o 
  -9   3   4       10.39        9.27      1.14 o 
  -8   3   4        2.50        3.06      0.80 o 
  -7   3   4       79.37       81.24      2.02 o 
  -6   3   4      340.96      317.08     10.31 o 
  -5   3   4     1779.91     1852.88     54.87 o 
  -4   3   4        1.78        7.15      1.80 o 
  -3   3   4       37.31       38.38      2.70 o 
  -2   3   4      110.22      103.16      4.00 o 
  -1   3   4     1072.55     1159.39     65.86 o 
   0   3   4      824.43      768.85     23.21 o 
   1   3   4     2580.20     2549.75     80.48 o 
   2   3   4      133.27      121.43      3.55 o 
   4   3   4      219.33      241.60     10.83 o 
   5   3   4      327.02      300.47     13.45 o 
   6   3   4       93.67       90.63      2.13 o 
   7   3   4        1.91        1.70      0.51 o 
   8   3   4       69.89       63.98      2.47 o 
   9   3   4       32.08       29.19      1.12 o 
  10   3   4        5.89        5.35      0.96 o 
 -10   4   4      245.09      248.44     12.25 o 
  -9   4   4       97.15      105.28      3.46 o 
  -8   4   4        0.09        0.32      0.85 o 
  -7   4   4       15.67       17.26      1.46 o 
  -6   4   4      469.92      449.34      8.67 o 
  -5   4   4      400.78      379.59     13.29 o 
  -4   4   4     2393.78     2358.99     57.14 o 
  -3   4   4        1.27        1.24      0.67 o 
  -2   4   4     2485.87     2871.24     84.12 o 
  -1   4   4     2294.75     2236.64     68.33 o 
   0   4   4      470.09      485.32     22.33 o 
   1   4   4      678.16      707.43     30.24 o 
   2   4   4      161.29      167.36      8.46 o 
   3   4   4     1133.01     1189.81     50.04 o 
   4   4   4     3415.58     3491.17    151.25 o 
   5   4   4      184.95      178.00      8.57 o 
   6   4   4       34.67       38.55      1.47 o 
   7   4   4       31.81       25.45      1.05 o 
   8   4   4      361.42      397.44      7.70 o 
   9   4   4        5.59        7.31      1.12 o 
 -10   5   4       56.67       60.33      2.02 o 
  -9   5   4        8.65        9.05      0.74 o 
  -8   5   4      292.80      305.12      6.35 o 
  -7   5   4      114.72      102.39      3.24 o 
  -6   5   4      302.81      302.74      6.19 o 
  -5   5   4      397.98      399.27     11.31 o 
  -4   5   4      345.78      325.01      9.09 o 
  -3   5   4     1187.08     1186.56     37.58 o 
  -2   5   4     1051.95     1077.54     27.28 o 
  -1   5   4      261.18      252.14      8.84 o 
   0   5   4      514.40      532.64     27.48 o 
   1   5   4      537.51      536.92     23.40 o 
   2   5   4       28.12       31.04      3.37 o 
   3   5   4     3560.86     3563.70    148.35 o 
   4   5   4      425.28      404.14     25.24 o 
   5   5   4      221.95      239.03      5.26 o 
   6   5   4      268.02      266.12      4.96 o 
   7   5   4      172.69      177.51      7.71 o 
   8   5   4        8.68        6.87      1.12 o 
   9   5   4       86.71       68.79      3.04 o 
  -9   6   4      136.76      154.64      4.35 o 
  -8   6   4        2.65        4.07      1.02 o 
  -7   6   4       61.98       66.42      2.13 o 
  -6   6   4       96.55       87.29      3.02 o 
  -5   6   4      538.66      520.66     10.28 o 
  -4   6   4      375.72      341.23     16.85 o 
  -3   6   4      499.11      481.53     24.93 o 
  -2   6   4      376.01      380.44     12.86 o 
  -1   6   4      205.83      181.95      6.95 o 
   0   6   4      507.37      506.72     15.42 o 
   1   6   4      186.84      193.62     10.15 o 
   2   6   4     1052.23     1056.29     45.30 o 
   3   6   4       43.28       52.93      4.36 o 
   4   6   4      728.71      724.53     21.88 o 
   5   6   4     1350.94     1380.97     31.32 o 
   6   6   4      145.27      138.22      4.68 o 
   7   6   4        0.12        5.77      3.14 o 
   8   6   4      159.08      148.15      5.22 o 
  -9   7   4       10.62       10.94      1.18 o 
  -8   7   4      345.50      374.04      7.59 o 
  -7   7   4        7.20        4.50      1.01 o 
  -6   7   4       28.73       33.47      1.43 o 
  -5   7   4      233.47      221.88      5.40 o 
  -4   7   4      208.24      205.82      4.56 o 
  -3   7   4      585.46      549.49     12.02 o 
  -2   7   4       49.84       44.77      2.81 o 
  -1   7   4       29.64       27.89      2.36 o 
   0   7   4        5.18        2.59      3.37 o 
   1   7   4        0.37        1.57      3.60 o 
   2   7   4       80.45       77.47      5.35 o 
   3   7   4       28.72       23.71      1.44 o 
   4   7   4     1068.87     1119.45     22.44 o 
   5   7   4       86.18       93.56      3.88 o 
   6   7   4        9.24        8.16      1.05 o 
   7   7   4        3.91        5.05      1.06 o 
   8   7   4        2.88        4.32      1.18 o 
  -8   8   4       20.22       17.44      0.89 o 
  -7   8   4       18.71       13.13      1.30 o 
  -6   8   4        4.76        2.97      2.25 o 
  -5   8   4      136.71      118.38      3.46 o 
  -4   8   4      212.31      207.76      5.46 o 
  -3   8   4      265.67      257.77      5.11 o 
  -2   8   4       13.64       16.51      0.96 o 
  -1   8   4      105.39       97.00      6.40 o 
   0   8   4      254.89      265.74     13.83 o 
   1   8   4      668.04      655.06     13.99 o 
   2   8   4     2091.45     2052.25     38.25 o 
   3   8   4      177.16      173.54      5.27 o 
   4   8   4      269.46      258.75      6.69 o 
   5   8   4       98.47       86.24      3.26 o 
   6   8   4        2.87        6.42      1.46 o 
   7   8   4        0.09       -1.35      1.35 o 
  -7   9   4        5.27        7.18      1.14 o 
  -6   9   4       73.91       90.47      2.65 o 
  -5   9   4      186.83      203.89      5.14 o 
  -4   9   4       19.70       18.12      1.09 o 
  -3   9   4      488.55      455.80      8.64 o 
  -2   9   4      185.15      199.30      4.52 o 
  -1   9   4       14.28       17.70      1.40 o 
   0   9   4      309.39      322.64     10.93 o 
   1   9   4      473.34      456.91     19.48 o 
   2   9   4       42.53       39.07      2.73 o 
   3   9   4       28.15       22.40      1.48 o 
   4   9   4       51.14       46.26      2.21 o 
   5   9   4       58.69       61.21      4.24 o 
   6   9   4        3.57        2.48      1.01 o 
   7   9   4       34.09       41.23      3.08 o 
  -6  10   4        1.85       -0.22      2.81 o 
  -5  10   4        0.16       -0.11      0.66 o 
  -4  10   4       11.54       16.30      3.60 o 
  -3  10   4       17.76       23.41      1.99 o 
  -2  10   4        3.11        4.40      0.87 o 
  -1  10   4       20.35       20.65      1.38 o 
   0  10   4        6.23        7.39      1.14 o 
   1  10   4      376.45      372.14     11.99 o 
   2  10   4        2.50        7.49      2.94 o 
   3  10   4        7.50        6.36      2.94 o 
   4  10   4       28.82       25.61      1.87 o 
   5  10   4      108.99      104.07      6.98 o 
   6  10   4        9.08       10.46      3.26 o 
  -5  11   4       17.46       18.22      3.37 o 
  -4  11   4       11.73        7.42      3.60 o 
  -3  11   4        0.12        1.12      2.59 o 
  -2  11   4       53.31       66.58      3.26 o 
  -1  11   4      223.83      231.99      8.25 o 
   0  11   4       19.44       22.13      1.52 o 
   1  11   4        0.39        1.51      1.57 o 
   2  11   4        5.74        3.60      2.47 o 
   3  11   4       13.14        9.85      1.85 o 
   4  11   4       48.31       41.74      3.60 o 
  -3  12   4       94.96       83.23      6.98 o 
  -2  12   4       75.56       82.11      2.67 o 
  -1  12   4        2.69        2.59      0.90 o 
   0  12   4       13.99       20.46      1.69 o 
   1  12   4        1.57        2.03      0.59 o 
   2  12   4       30.54       36.82      1.47 o 
   3  12   4       29.48       33.97      1.91 o 
  -9   0   5      692.49      700.99     14.63 o 
  -7   0   5      940.92      834.19     18.27 o 
  -5   0   5       37.28       52.19      3.60 o 
  -3   0   5     7868.77     8187.27    340.10 o 
   1   0   5     9600.90    11189.22    463.74 o 
   3   0   5      425.84      502.17     23.15 o 
   5   0   5      451.74      447.39     19.93 o 
   7   0   5      115.08      124.18      3.78 o 
   9   0   5      157.73      173.67      4.65 o 
 -10   1   5      133.13      155.03      3.59 o 
  -9   1   5       18.61       14.47      0.78 o 
  -8   1   5        2.11        1.76      0.70 o 
  -7   1   5      124.82      131.84      3.49 o 
  -6   1   5     2362.70     2287.88     69.21 o 
  -5   1   5      276.04      259.09      8.18 o 
  -4   1   5     4551.15     4697.15    195.18 o 
  -3   1   5        9.22        9.28      1.12 o 
  -2   1   5     3145.09     3130.29    129.32 o 
  -1   1   5     1716.21     1618.25     67.93 o 
   0   1   5        9.06       14.05      0.91 o 
   1   1   5       43.83       45.15      2.76 o 
   2   1   5        6.42        6.36      0.59 o 
   3   1   5       45.48       35.10      3.94 o 
   4   1   5     2190.31     2608.95     79.31 o 
   5   1   5      110.25       98.76      9.35 o 
   6   1   5       38.23       34.87      3.54 o 
   7   1   5       25.37       27.55      1.01 o 
   8   1   5      186.08      194.01      3.74 o 
   9   1   5       72.16       75.43      2.00 o 
  10   1   5       71.08       68.77      1.63 o 
 -10   2   5        6.51        4.88      0.56 o 
  -9   2   5      246.02      241.42      4.66 o 
  -8   2   5        4.27        2.45      0.72 o 
  -7   2   5      315.27      271.54      5.47 o 
  -6   2   5       32.52       38.75      2.45 o 
  -5   2   5      396.87      421.22     14.22 o 
  -4   2   5       84.45       77.92      4.02 o 
  -3   2   5     3679.09     3952.01    116.79 o 
  -2   2   5     3285.94     3181.66     93.96 o 
  -1   2   5       37.92       30.71      3.43 o 
   0   2   5      991.34     1125.66     47.05 o 
   1   2   5      842.33      898.34     40.98 o 
   2   2   5       30.40       36.39      1.68 o 
   3   2   5     1252.51     1411.77     42.16 o 
   4   2   5      145.59      162.52      7.55 o 
   5   2   5       18.56        9.67      1.35 o 
   6   2   5      196.14      166.42      4.31 o 
   7   2   5       37.90       33.63      2.68 o 
   8   2   5       97.00      103.73      2.27 o 
   9   2   5       54.79       58.42      1.76 o 
  10   2   5        8.80        7.53      0.79 o 
 -10   3   5      194.73      196.97      3.90 o 
  -9   3   5       46.60       44.48      1.99 o 
  -8   3   5       59.40       58.59      1.93 o 
  -7   3   5      225.41      214.12      4.18 o 
  -6   3   5      384.24      364.71      9.02 o 
  -5   3   5        3.92        6.34      3.32 o 
  -4   3   5      472.73      590.34     18.98 o 
  -3   3   5        1.02        1.60      1.13 o 
  -2   3   5     1328.31     1272.36     46.09 o 
  -1   3   5      358.02      369.41     20.36 o 
   0   3   5     3176.61     3231.22    137.83 o 
   1   3   5     1225.00     1373.55     57.55 o 
   2   3   5       29.85       23.75      2.64 o 
   3   3   5     2117.33     2286.33     95.61 o 
   4   3   5      754.35      903.49     38.27 o 
   5   3   5      110.59      114.18      5.86 o 
   6   3   5       42.58       38.47      2.09 o 
   7   3   5      118.52      120.78      2.59 o 
   8   3   5       42.04       43.26      2.03 o 
   9   3   5      136.03      130.95      2.88 o 
 -10   4   5        2.29        2.51      0.49 o 
  -9   4   5      496.20      507.90     11.19 o 
  -8   4   5       39.25       33.69      1.68 o 
  -7   4   5       77.73       74.19      2.13 o 
  -6   4   5      234.07      225.87      4.31 o 
  -5   4   5       29.68       34.34      4.24 o 
  -4   4   5      439.19      409.43     11.92 o 
  -3   4   5     2829.29     2843.47     82.14 o 
  -2   4   5      654.06      692.44     36.63 o 
  -1   4   5       55.86       89.02      5.18 o 
   0   4   5     2015.59     2216.13     97.22 o 
   1   4   5      586.90      673.25     30.73 o 
   2   4   5       14.09       24.40      2.81 o 
   3   4   5     2438.09     2493.41    109.81 o 
   4   4   5       16.90       11.02      3.82 o 
   5   4   5        1.77        3.09      0.99 o 
   6   4   5       81.58       80.20      2.08 o 
   7   4   5      580.02      583.38     10.38 o 
   8   4   5      131.59      139.74      5.62 o 
   9   4   5       45.30       46.35      2.47 o 
 -10   5   5       29.39       34.08      1.69 o 
  -9   5   5        5.33        7.88      0.75 o 
  -8   5   5      167.23      167.06      5.09 o 
  -7   5   5        2.57        9.85      2.66 o 
  -6   5   5      106.72      102.77      3.49 o 
  -5   5   5       94.56       96.83      7.06 o 
  -4   5   5       99.74       87.58      6.88 o 
  -3   5   5       46.61       42.18      6.75 o 
  -2   5   5     2442.27     2596.53     75.62 o 
  -1   5   5        0.45        0.06      1.74 o 
   0   5   5        2.04        2.66      2.24 o 
   1   5   5        1.26        1.46      2.92 o 
   2   5   5        0.85        8.21      4.05 o 
   3   5   5      766.67      742.91     39.28 o 
   4   5   5      863.83      897.74     39.54 o 
   5   5   5        5.01        5.20      0.75 o 
   6   5   5      382.80      380.43      7.22 o 
   7   5   5       72.74       81.98      3.76 o 
   8   5   5       35.06       34.81      4.27 o 
   9   5   5       21.36       28.00      1.80 o 
  -9   6   5      102.24      105.79      2.74 o 
  -8   6   5       47.69       53.08      1.67 o 
  -7   6   5        0.34        0.71      0.73 o 
  -6   6   5      413.73      408.26      8.05 o 
  -5   6   5        4.44        5.06      2.03 o 
  -4   6   5      592.66      544.52     27.79 o 
  -3   6   5      293.50      310.92     18.75 o 
  -2   6   5      106.78      113.68      5.02 o 
  -1   6   5        0.65        1.33      0.96 o 
   0   6   5      229.46      194.29      9.52 o 
   1   6   5      115.45       80.98      8.45 o 
   2   6   5      810.70      793.04     37.48 o 
   3   6   5      254.33      231.24     19.98 o 
   4   6   5      443.55      418.23     10.37 o 
   5   6   5      263.76      276.72      7.39 o 
   6   6   5       20.41       17.66      1.55 o 
   7   6   5       74.21       60.78      5.80 o 
   8   6   5        1.76        1.95      0.86 o 
  -9   7   5       34.29       51.34      4.33 o 
  -8   7   5       23.25       29.17      1.14 o 
  -7   7   5        4.67        6.35      0.89 o 
  -6   7   5       59.39       60.08      2.50 o 
  -5   7   5       24.64       14.17      1.46 o 
  -4   7   5       88.46       93.17      3.57 o 
  -3   7   5      377.73      365.13      6.93 o 
  -2   7   5      152.27      147.52      6.48 o 
  -1   7   5        0.43       -0.24      0.90 o 
   0   7   5      207.49      206.49     18.04 o 
   1   7   5      272.85      238.87     12.64 o 
   2   7   5       53.22       66.98      7.37 o 
   3   7   5      204.46      189.80      6.58 o 
   4   7   5       47.41       57.04      2.59 o 
   5   7   5      258.42      278.92      8.83 o 
   6   7   5        0.18       -1.20      1.31 o 
   7   7   5       51.35       55.79      2.48 o 
   8   7   5       27.92       28.09      2.09 o 
  -8   8   5       10.75       10.50      0.65 o 
  -7   8   5        9.23       15.60      1.40 o 
  -6   8   5       77.20       79.74      3.29 o 
  -5   8   5       78.79       57.24      3.01 o 
  -4   8   5      346.56      316.57      6.49 o 
  -3   8   5        7.41        7.12      0.98 o 
  -2   8   5        1.24        2.18      0.83 o 
  -1   8   5       30.71       30.69      1.20 o 
   0   8   5       85.63       90.41      8.47 o 
   1   8   5      124.39      121.01      4.04 o 
   2   8   5      530.16      483.15     11.29 o 
   3   8   5       58.85       54.22      2.05 o 
   4   8   5       18.92       18.58      1.54 o 
   5   8   5       14.28       13.02      1.36 o 
   6   8   5       34.27       33.66      2.09 o 
   7   8   5        3.29        6.14      2.19 o 
  -7   9   5       33.72       28.16      1.60 o 
  -6   9   5       78.88       78.28      2.83 o 
  -5   9   5       78.04       75.34      2.83 o 
  -4   9   5       24.11       14.49      1.14 o 
  -3   9   5       18.58       14.62      0.76 o 
  -2   9   5       11.78       11.51      1.07 o 
  -1   9   5       22.03       18.95      1.08 o 
   0   9   5        2.84        4.27      1.16 o 
   1   9   5        1.30        0.55      2.54 o 
   2   9   5        2.55        4.89      3.73 o 
   3   9   5       44.56       44.05      2.87 o 
   4   9   5       45.91       42.98      2.27 o 
   5   9   5       27.02       42.46      2.24 o 
   6   9   5        5.08        4.68      3.32 o 
   7   9   5       46.32       51.53      2.59 o 
  -6  10   5        2.36        8.88      3.37 o 
  -5  10   5       39.84       49.04      3.71 o 
  -4  10   5       12.00        7.53      3.82 o 
  -3  10   5        0.25        2.55      0.74 o 
  -2  10   5       69.50       63.62      2.37 o 
  -1  10   5       62.59       54.56      1.86 o 
   0  10   5       24.30       24.46      1.47 o 
   1  10   5       27.18       30.06      2.05 o 
   2  10   5      174.54      187.81      9.48 o 
   3  10   5        5.57        5.52      2.93 o 
   4  10   5       12.79       10.09      2.70 o 
   5  10   5        7.52        9.37      1.16 o 
   6  10   5       98.01      100.03      6.31 o 
  -5  11   5        1.52        0.45      2.02 o 
  -4  11   5       91.14       78.02      5.85 o 
  -3  11   5       17.01       19.12      1.66 o 
  -2  11   5       53.48       58.00      2.09 o 
  -1  11   5       62.89       62.18      3.83 o 
   0  11   5        6.60       13.32      1.07 o 
   1  11   5        0.09        7.17      4.83 o 
   2  11   5      118.86      134.89     11.04 o 
   3  11   5       55.79       55.20      2.42 o 
   4  11   5       31.77       27.67      1.80 o 
  -2  12   5        1.17        2.34      0.64 o 
  -1  12   5        2.37        1.01      0.79 o 
   0  12   5       43.35       39.34      2.98 o 
   1  12   5       21.76       23.31      1.15 o 
   2  12   5       11.14       11.09      0.75 o 
 -10   0   6       49.69       53.07      1.79 o 
  -8   0   6       28.67       31.59      2.63 o 
  -6   0   6        2.52       -0.79      2.81 o 
  -4   0   6      206.79      232.87     10.27 o 
  -2   0   6       23.71       13.72      1.57 o 
   0   0   6     1128.53     1162.01     48.26 o 
   2   0   6       36.22       45.68      2.25 o 
   4   0   6      597.16      796.84     33.86 o 
   6   0   6      655.09      673.58     17.54 o 
   8   0   6      311.45      305.32      7.22 o 
  10   0   6        9.87       11.35      1.01 o 
 -10   1   6       26.00       34.28      1.30 o 
  -9   1   6        0.09        0.82      0.65 o 
  -8   1   6        0.15        0.21      0.72 o 
  -7   1   6      102.31       98.86      2.44 o 
  -6   1   6        0.78        0.72      2.32 o 
  -5   1   6       64.21       51.68      3.77 o 
  -4   1   6      378.62      436.88     14.43 o 
  -3   1   6     1111.25     1188.50     35.07 o 
  -2   1   6      836.77      925.12     38.53 o 
  -1   1   6      260.71      273.84      8.40 o 
   0   1   6      381.14      385.52     16.61 o 
   1   1   6     6178.94     7132.31    209.64 o 
   2   1   6       18.48       15.22      0.98 o 
   3   1   6     1800.98     2137.49     62.78 o 
   4   1   6        0.44        1.01      0.67 o 
   5   1   6      382.32      359.45     15.83 o 
   6   1   6       25.07       28.21      2.04 o 
   7   1   6       10.73       12.00      0.79 o 
   8   1   6       65.31       67.23      1.77 o 
   9   1   6       42.90       42.62      1.14 o 
  10   1   6        4.76        4.94      0.56 o 
 -10   2   6       26.39       25.77      1.00 o 
  -9   2   6       22.92       21.96      0.99 o 
  -8   2   6        2.82        2.58      0.95 o 
  -7   2   6      123.67      115.64      3.26 o 
  -6   2   6        9.29        6.20      1.10 o 
  -5   2   6      632.93      582.01     20.49 o 
  -4   2   6     1194.19     1308.36     38.95 o 
  -3   2   6      427.47      464.41     14.63 o 
  -2   2   6        5.30        5.60      1.52 o 
  -1   2   6      305.19      299.90      9.06 o 
   0   2   6        0.67        2.59      1.01 o 
   1   2   6        1.62        0.88      0.75 o 
   2   2   6     6360.28     7431.62    307.42 o 
   3   2   6      725.39      755.93     31.93 o 
   4   2   6      239.72      347.90     15.24 o 
   5   2   6       28.76       34.52      2.47 o 
   6   2   6      240.53      227.91      4.62 o 
   7   2   6       57.73       58.51      1.89 o 
   8   2   6      253.04      264.32      5.08 o 
   9   2   6       21.24       21.85      1.00 o 
 -10   3   6      137.04      137.27      3.96 o 
  -9   3   6       67.03       67.37      2.37 o 
  -8   3   6      195.82      200.24      3.91 o 
  -7   3   6      149.25      149.40      2.98 o 
  -6   3   6       16.66       11.33      1.12 o 
  -5   3   6      701.87      692.40     21.27 o 
  -4   3   6      812.50      791.65     19.47 o 
  -3   3   6      392.14      389.44     19.83 o 
  -2   3   6      101.71       80.15      3.06 o 
  -1   3   6      132.21      251.46     10.94 o 
   0   3   6     2726.35     3103.00    128.82 o 
   1   3   6      114.26      123.07      6.99 o 
   2   3   6     2946.93     3390.15    140.78 o 
   3   3   6     1150.96     1307.24     54.77 o 
   4   3   6      768.53      798.37     37.24 o 
   5   3   6       73.17       56.71      4.39 o 
   6   3   6      417.58      407.27      7.47 o 
   7   3   6      534.50      547.79      9.95 o 
   8   3   6       17.80       18.66      1.02 o 
   9   3   6        8.77       16.13      3.32 o 
 -10   4   6       72.23       70.45      1.69 o 
  -9   4   6       57.51       65.86      2.57 o 
  -8   4   6      260.01      249.53      5.08 o 
  -7   4   6      107.92       93.15      2.59 o 
  -6   4   6       59.83       54.27      2.34 o 
  -5   4   6       25.52       29.24      3.49 o 
  -4   4   6      335.55      326.29     10.02 o 
  -3   4   6     2363.80     2462.99     96.45 o 
  -2   4   6      176.42      188.94      8.57 o 
  -1   4   6     1168.78     1221.09     51.14 o 
   0   4   6      862.10      947.75     43.95 o 
   1   4   6      155.33      133.62      8.91 o 
   2   4   6       92.44      126.66      5.46 o 
   3   4   6       70.95       72.14      5.18 o 
   4   4   6      334.33      349.89     22.38 o 
   5   4   6      274.81      256.96      5.19 o 
   6   4   6      311.73      316.25      6.33 o 
   7   4   6        2.33        3.08      0.95 o 
   8   4   6       87.55      104.11      4.61 o 
   9   4   6       42.33       40.25      2.47 o 
  -9   5   6        2.18        4.46      1.37 o 
  -8   5   6       16.38       17.39      1.26 o 
  -7   5   6        7.61       10.38      1.23 o 
  -6   5   6       53.34       48.36      2.13 o 
  -5   5   6        0.20        0.57      0.90 o 
  -4   5   6       63.86       62.87      6.86 o 
  -3   5   6       27.47       27.44      5.96 o 
  -2   5   6      887.06      824.57     32.38 o 
  -1   5   6      511.92      485.69     15.85 o 
   0   5   6       30.40       18.44      3.29 o 
   1   5   6      251.57      272.91     11.79 o 
   2   5   6     1183.41     1046.83     47.95 o 
   3   5   6       13.39       18.89      4.50 o 
   4   5   6        2.97        4.38      5.06 o 
   5   5   6      101.79      105.92      3.44 o 
   6   5   6      113.43      112.91      2.83 o 
   7   5   6      539.14      551.18     15.43 o 
   8   5   6       20.22       23.27      1.80 o 
   9   5   6       10.49        7.56      2.43 o 
  -9   6   6        1.16        1.44      0.72 o 
  -8   6   6      219.61      217.77      4.31 o 
  -7   6   6      112.47      112.43      3.29 o 
  -6   6   6       59.80       67.12      3.13 o 
  -5   6   6      213.47      183.58      3.76 o 
  -4   6   6       75.26       85.19      5.07 o 
  -3   6   6       87.05       89.26     10.24 o 
  -2   6   6       62.90       64.96      3.31 o 
  -1   6   6     2293.63     2289.27     67.30 o 
   0   6   6       16.22       20.25      3.75 o 
   1   6   6       72.82       61.09      4.56 o 
   2   6   6      300.18      268.14     16.83 o 
   3   6   6      610.63      570.88     29.05 o 
   4   6   6       17.12       21.70      2.81 o 
   5   6   6      346.48      364.91     18.08 o 
   6   6   6       87.20       97.98      8.22 o 
   7   6   6       73.47       82.09      3.56 o 
   8   6   6        5.10        4.86      1.32 o 
  -9   7   6        0.19       -0.34      0.56 o 
  -8   7   6       16.05       22.21      1.02 o 
  -7   7   6       27.77       28.85      1.22 o 
  -6   7   6       77.67       70.71      2.57 o 
  -5   7   6      141.24      114.94      3.21 o 
  -4   7   6       63.74       60.71      3.53 o 
  -3   7   6       94.64      116.81      4.01 o 
  -2   7   6      157.57      163.70      6.32 o 
  -1   7   6       75.41       71.10      3.67 o 
   0   7   6     1811.57     1596.80     72.13 o 
   1   7   6       56.79       54.45      5.40 o 
   2   7   6       13.45       13.83      1.30 o 
   3   7   6     1640.74     1646.93     31.40 o 
   4   7   6       28.42       27.76      2.20 o 
   5   7   6      206.13      216.57      6.58 o 
   6   7   6        7.55        5.28      1.35 o 
   7   7   6       58.21       60.13      2.87 o 
   8   7   6      132.62      103.24      8.34 o 
  -8   8   6        0.17       -0.08      0.59 o 
  -7   8   6      292.37      308.21      6.36 o 
  -6   8   6        9.11        5.87      0.97 o 
  -5   8   6       26.72       34.24      2.39 o 
  -4   8   6       51.53       47.57      1.59 o 
  -3   8   6      542.15      536.97      9.84 o 
  -2   8   6      142.14      141.74      2.82 o 
  -1   8   6       21.00       20.97      1.16 o 
   0   8   6       28.87       26.84      3.36 o 
   1   8   6       88.27       86.93      2.71 o 
   2   8   6      629.12      579.32     12.55 o 
   3   8   6     1451.70     1376.49     26.73 o 
   4   8   6       94.42       86.54      2.73 o 
   5   8   6       47.27       44.29      2.00 o 
   6   8   6       36.45       41.17      2.63 o 
   7   8   6        4.96        4.03      1.88 o 
  -7   9   6        7.39       10.79      1.51 o 
  -6   9   6       40.69       48.55      1.94 o 
  -5   9   6        3.07        2.86      1.55 o 
  -4   9   6       66.50       78.81      4.30 o 
  -3   9   6       67.22       53.13      1.82 o 
  -2   9   6       46.35       50.48      2.13 o 
  -1   9   6        9.34       11.81      1.43 o 
   0   9   6        9.15        8.83      1.39 o 
   1   9   6      300.04      309.05     10.02 o 
   2   9   6       32.09       32.73      3.78 o 
   3   9   6       24.84       20.53      2.45 o 
   4   9   6      481.71      441.83     10.28 o 
   5   9   6        0.02        0.70      2.25 o 
   6   9   6       20.04       22.94      3.49 o 
  -6  10   6        9.82       13.38      3.71 o 
  -5  10   6        5.88        7.53      3.71 o 
  -4  10   6      106.33      106.29      4.82 o 
  -3  10   6      199.36      186.91      6.13 o 
  -2  10   6       21.38       22.37      1.29 o 
  -1  10   6        2.29        3.47      0.90 o 
   0  10   6       29.53       29.76      1.60 o 
   1  10   6       12.34       12.36      1.67 o 
   2  10   6      105.23      109.43      3.81 o 
   3  10   6       50.77       49.85      2.61 o 
   4  10   6       72.97       75.15      3.04 o 
   5  10   6       22.42       26.54      4.50 o 
  -5  11   6        0.95        0.11      2.36 o 
  -4  11   6       77.75       67.76      7.09 o 
  -3  11   6       10.61        8.52      1.97 o 
  -2  11   6        0.25        2.60      1.03 o 
  -1  11   6      114.22      108.38      6.42 o 
   0  11   6       22.04       20.74      1.27 o 
   1  11   6        8.03        7.16      0.83 o 
   2  11   6       16.70       23.54      1.48 o 
   3  11   6        7.52        7.19      1.05 o 
   4  11   6       18.56       15.79      1.46 o 
  -2  12   6       23.02       27.33      3.82 o 
  -1  12   6       16.37       17.79      2.75 o 
   0  12   6        5.26        6.64      0.90 o 
   1  12   6       13.28       11.67      0.75 o 
   2  12   6        0.17        0.90      0.67 o 
  -9   0   7       13.38       13.89      1.39 o 
  -7   0   7        2.53        2.62      1.04 o 
  -5   0   7        3.61       15.85      4.27 o 
  -3   0   7      463.45      383.14     19.20 o 
   1   0   7     1391.98     1517.22     63.95 o 
   3   0   7     3087.99     3742.48    154.96 o 
   7   0   7       60.87       61.91      2.27 o 
   9   0   7        1.68       -0.29      0.73 o 
 -10   1   7       77.33       90.20      2.79 o 
  -9   1   7       24.38       26.76      1.49 o 
  -8   1   7      342.36      334.25      5.44 o 
  -7   1   7        0.43        0.24      0.72 o 
  -6   1   7      148.69      146.59      9.33 o 
  -5   1   7      288.42      253.81      8.66 o 
  -4   1   7     1526.25     1411.69     43.11 o 
  -3   1   7       13.47       13.08      1.02 o 
  -2   1   7     4800.49     4544.64    187.95 o 
  -1   1   7        0.00        1.63      0.73 o 
   0   1   7      193.46      134.70     11.58 o 
   1   1   7        0.23        1.24      1.57 o 
   2   1   7      774.73      823.53     38.08 o 
   3   1   7      357.67      376.27     16.19 o 
   4   1   7     1336.63     1516.20     63.38 o 
   6   1   7        2.39        5.54      1.03 o 
   7   1   7       15.69       14.65      0.92 o 
   8   1   7      216.56      220.59      4.09 o 
   9   1   7        1.64        0.91      0.48 o 
 -10   2   7      102.76      115.62      3.25 o 
  -9   2   7        2.01        1.22      0.56 o 
  -8   2   7      112.15      106.53      2.42 o 
  -7   2   7      842.84      825.42     13.82 o 
  -6   2   7      503.33      478.21     19.03 o 
  -5   2   7      473.73      381.73     14.88 o 
  -4   2   7     3226.70     3175.89     95.42 o 
  -3   2   7       57.64       61.58     12.21 o 
  -2   2   7       43.45       49.24      3.30 o 
  -1   2   7     2560.29     2489.86    103.16 o 
   0   2   7        0.00        0.00      1.24 o 
   1   2   7     5975.61     6642.28    279.10 o 
   2   2   7      216.54      276.77     12.42 o 
   3   2   7     1861.32     2039.82     89.94 o 
   4   2   7       91.96      113.36      5.63 o 
   5   2   7      738.81      721.05     30.93 o 
   6   2   7       42.26       43.00      1.76 o 
   7   2   7      248.14      264.00      5.02 o 
   8   2   7       77.77       80.44      1.61 o 
   9   2   7      379.52      372.21      8.08 o 
 -10   3   7        3.36        5.71      0.70 o 
  -9   3   7       31.22       31.22      1.71 o 
  -8   3   7      195.63      197.16      3.75 o 
  -7   3   7        0.26       -0.70      0.70 o 
  -6   3   7     1658.07     1556.73     25.10 o 
  -5   3   7       79.07       60.35      3.68 o 
  -4   3   7     3253.20     3186.65    113.77 o 
  -3   3   7      734.80      734.82     34.55 o 
  -2   3   7      166.44      146.08      6.66 o 
  -1   3   7      158.60      312.70     13.54 o 
   0   3   7     2418.86     2730.39    117.63 o 
   1   3   7      133.41      153.57      9.19 o 
   2   3   7        5.58        6.30      2.25 o 
   3   3   7       44.55       61.31      7.87 o 
   4   3   7       62.82       59.63      8.10 o 
   5   3   7       49.22       53.16      2.88 o 
   6   3   7      205.66      203.04      4.68 o 
   7   3   7      114.30      109.59      3.03 o 
   8   3   7      745.87      751.91     17.99 o 
   9   3   7        9.90       11.23      1.37 o 
 -10   4   7       64.32       66.96      1.64 o 
  -9   4   7       10.66       15.22      1.27 o 
  -8   4   7        0.26        0.12      0.69 o 
  -7   4   7      256.54      240.92      5.39 o 
  -6   4   7        4.21        5.53      0.90 o 
  -5   4   7       98.61       82.23      6.08 o 
  -4   4   7      502.20      477.48     17.46 o 
  -3   4   7       80.14       86.67      9.12 o 
  -2   4   7      518.21      498.50     16.12 o 
  -1   4   7        6.32        2.59      0.67 o 
   0   4   7      631.53      713.19     34.26 o 
   1   4   7       27.01       38.24      6.19 o 
   2   4   7      754.55      782.87     33.50 o 
   3   4   7      966.87      954.92     46.39 o 
   4   4   7       13.03       15.51      4.16 o 
   5   4   7      572.86      530.22      8.58 o 
   6   4   7      416.79      423.47      9.71 o 
   7   4   7       81.38       81.67      2.46 o 
   8   4   7       13.93       12.59      1.46 o 
   9   4   7      155.36      139.30      4.71 o 
  -9   5   7       28.95       28.14      1.20 o 
  -8   5   7        1.01        1.00      0.78 o 
  -7   5   7       14.13       17.07      1.12 o 
  -6   5   7       58.33       50.99      2.47 o 
  -5   5   7        0.61        0.72      0.69 o 
  -4   5   7      120.15      127.42      6.55 o 
  -3   5   7      284.35      289.70     17.96 o 
  -2   5   7      338.17      307.64     27.19 o 
  -1   5   7       33.14       38.95      2.32 o 
   0   5   7       21.56       24.75      3.56 o 
   1   5   7        3.30        8.44      2.19 o 
   2   5   7      212.85      198.14      9.84 o 
   3   5   7       77.50       85.19      5.96 o 
   4   5   7       53.64       57.48      6.75 o 
   5   5   7        4.99        5.82      1.77 o 
   6   5   7        0.52        0.58      1.93 o 
   7   5   7      267.91      280.00     10.72 o 
   8   5   7        1.04        1.91      1.01 o 
  -9   6   7        0.60        2.03      0.84 o 
  -8   6   7        0.69        2.07      0.67 o 
  -7   6   7       62.24       52.38      2.68 o 
  -6   6   7        0.13        0.25      1.76 o 
  -5   6   7       97.19       76.52      2.33 o 
  -4   6   7       86.06       92.84      2.61 o 
  -3   6   7       14.15       12.03      5.51 o 
  -2   6   7       17.57       10.24      1.31 o 
  -1   6   7        3.71        2.40      0.88 o 
   0   6   7      361.63      354.91     12.74 o 
   1   6   7       72.75       77.28      6.84 o 
   2   6   7       19.96       13.41      2.02 o 
   3   6   7       79.26       95.41      3.80 o 
   4   6   7      121.07      107.24      4.47 o 
   5   6   7      849.50      897.24     38.81 o 
   6   6   7        7.73        8.23      1.41 o 
   7   6   7       27.50       31.57      2.33 o 
   8   6   7      131.54      139.39      6.90 o 
  -8   7   7        0.62        1.41      0.93 o 
  -7   7   7        0.66        3.59      0.82 o 
  -6   7   7        7.45        5.05      1.12 o 
  -5   7   7       22.14       28.24      1.64 o 
  -4   7   7       53.80       56.07      1.73 o 
  -3   7   7       69.93       71.01      1.71 o 
  -2   7   7      332.61      299.36      5.90 o 
  -1   7   7      282.15      273.77     10.96 o 
   0   7   7       83.98       82.04      4.77 o 
   1   7   7        2.78        2.59      2.04 o 
   2   7   7       95.17       87.79      2.71 o 
   3   7   7      237.26      242.23      7.42 o 
   4   7   7       10.43       13.47      1.55 o 
   5   7   7        0.29        0.68      1.59 o 
   6   7   7       53.15       63.06      3.09 o 
   7   7   7       46.61       58.73      2.68 o 
  -8   8   7       18.34       29.00      2.23 o 
  -7   8   7       24.67       26.09      1.47 o 
  -6   8   7        0.57        1.04      1.18 o 
  -5   8   7       52.55       51.42      2.61 o 
  -4   8   7      288.77      298.74      5.64 o 
  -3   8   7       72.72       73.56      2.00 o 
  -2   8   7       10.91        6.20      0.80 o 
  -1   8   7       15.24       13.40      1.06 o 
   0   8   7       83.02       83.13      3.15 o 
   1   8   7      299.43      286.49      7.40 o 
   2   8   7        0.06        0.22      2.06 o 
   3   8   7       14.60       16.54      1.42 o 
   4   8   7       45.27       53.63      5.96 o 
   5   8   7        1.46        1.66      1.16 o 
   6   8   7       10.15       14.21      1.45 o 
   7   8   7       16.73       24.48      2.54 o 
  -7   9   7        2.72        3.97      0.55 o 
  -6   9   7       72.04       73.50      2.77 o 
  -5   9   7       10.65       14.29      1.98 o 
  -4   9   7       31.63       27.87      2.26 o 
  -3   9   7       85.91       78.71      2.37 o 
  -2   9   7       45.60       47.34      2.63 o 
  -1   9   7       31.09       25.45      1.30 o 
   0   9   7       80.68       88.70      4.12 o 
   1   9   7       36.91       43.82      2.34 o 
   2   9   7       41.05       47.95      1.77 o 
   3   9   7       83.32       79.05      2.51 o 
   4   9   7        3.28        2.66      1.14 o 
   5   9   7       34.24       42.32      3.27 o 
   6   9   7       24.96       26.46      2.91 o 
  -6  10   7        1.56       -0.56      2.70 o 
  -5  10   7       14.63       16.79      2.21 o 
  -4  10   7        0.31        1.83      1.65 o 
  -3  10   7        7.39        5.99      0.87 o 
  -2  10   7      129.28      114.29      3.19 o 
  -1  10   7       23.60       32.08      1.38 o 
   0  10   7        8.23       10.93      1.03 o 
   1  10   7       85.07       97.43      3.48 o 
   2  10   7      165.76      170.79      5.28 o 
   3  10   7       32.94       29.19      1.93 o 
   4  10   7        0.25        0.91      1.06 o 
   5  10   7       14.86       18.55      3.82 o 
  -5  11   7       44.01       42.53      4.50 o 
  -4  11   7        0.95        1.24      3.03 o 
  -3  11   7        6.91        4.66      1.84 o 
  -2  11   7        1.54        2.97      0.79 o 
  -1  11   7        0.48        1.57      0.62 o 
   0  11   7       12.88       20.30      1.19 o 
   1  11   7        3.69        4.44      1.29 o 
   2  11   7        8.71       13.13      0.91 o 
   3  11   7        0.03       -0.04      0.81 o 
   4  11   7        0.47       -0.79      1.57 o 
  -2  12   7        0.31        0.45      3.03 o 
  -1  12   7       48.58       53.38      3.26 o 
   0  12   7       13.68       14.12      0.79 o 
   1  12   7        1.62        1.36      0.43 o 
 -10   0   8       28.42       32.81      1.98 o 
  -8   0   8        1.69       -0.42      2.50 o 
  -6   0   8       21.96       29.46      6.97 o 
  -4   0   8     1720.60     1702.92     70.91 o 
  -2   0   8      952.71      965.42     40.58 o 
   0   0   8     1487.06     1564.93     64.83 o 
   2   0   8      458.08      483.04     20.77 o 
   6   0   8       83.42       84.06      2.71 o 
   8   0   8      168.15      159.47      5.49 o 
 -10   1   8       32.24       37.47      1.84 o 
  -9   1   8      343.07      338.88      6.42 o 
  -8   1   8        2.91        3.73      1.39 o 
  -7   1   8        5.62        3.93      1.40 o 
  -6   1   8      559.28      462.01     16.82 o 
  -5   1   8       82.00       63.87      3.14 o 
  -4   1   8      245.68      243.66      8.95 o 
  -3   1   8      520.02      586.40     17.52 o 
  -2   1   8      169.03      129.77      5.64 o 
  -1   1   8       27.32       44.81      2.25 o 
   0   1   8      278.96      273.89     13.13 o 
   1   1   8      172.49      174.02     10.61 o 
   2   1   8      113.05      122.36      6.53 o 
   3   1   8      237.44      314.54     18.06 o 
   6   1   8      146.11      152.05      4.41 o 
   7   1   8       61.09       75.34      2.91 o 
   8   1   8        3.71        3.61      0.59 o 
   9   1   8       54.29       49.16      2.44 o 
 -10   2   8       15.22       17.68      1.18 o 
  -9   2   8      109.53      123.23      2.82 o 
  -8   2   8       10.96       15.98      1.09 o 
  -7   2   8      119.40      124.21      3.01 o 
  -6   2   8        3.42        5.27      1.55 o 
  -5   2   8      370.10      354.44     12.77 o 
  -4   2   8      604.18      596.57     12.54 o 
  -3   2   8     1247.20     1100.58     33.77 o 
  -2   2   8     1056.86     1062.30     44.51 o 
  -1   2   8      879.44      839.17     35.09 o 
   0   2   8     1498.17     1592.36     69.53 o 
   1   2   8      287.19      283.56     12.78 o 
   2   2   8     1091.71     1320.66     56.05 o 
   3   2   8      260.93      280.08     15.13 o 
   4   2   8      533.14      527.97     22.79 o 
   5   2   8       31.49       34.46      1.66 o 
   6   2   8       11.19       11.70      1.15 o 
   7   2   8      151.68      155.42      3.66 o 
   8   2   8       82.21       77.18      2.47 o 
   9   2   8      200.39      194.49      4.66 o 
 -10   3   8       19.08       16.90      0.78 o 
  -9   3   8      117.65      121.96      3.30 o 
  -8   3   8       23.18       17.21      1.16 o 
  -7   3   8        4.19        1.70      0.98 o 
  -6   3   8      256.81      232.04      4.72 o 
  -5   3   8     1447.19     1362.88     67.00 o 
  -4   3   8       97.23       95.98      4.95 o 
  -3   3   8      604.11      662.12     29.67 o 
  -2   3   8      654.18      612.99     25.97 o 
  -1   3   8       42.36       47.02      2.59 o 
   0   3   8     1902.55     2070.00     86.37 o 
   1   3   8      667.27      692.06     31.67 o 
   2   3   8      408.71      553.88     24.13 o 
   3   3   8       79.88       92.07      6.08 o 
   4   3   8      257.00      234.09     17.49 o 
   5   3   8        8.24        8.38      0.64 o 
   6   3   8       63.21       56.64      1.39 o 
   7   3   8      224.10      219.74      4.52 o 
   8   3   8       20.30       23.44      1.06 o 
   9   3   8      235.03      217.37      8.02 o 
 -10   4   8        1.97        3.16      0.53 o 
  -9   4   8       22.17       24.48      1.13 o 
  -8   4   8        1.59        3.40      0.75 o 
  -7   4   8      100.48       93.70      2.86 o 
  -6   4   8       17.63       16.88      1.27 o 
  -5   4   8      190.96      183.11     17.08 o 
  -4   4   8      406.65      391.05     23.14 o 
  -3   4   8      370.30      329.57     18.55 o 
  -2   4   8      555.97      565.45     18.21 o 
  -1   4   8       17.39       42.44      2.31 o 
   0   4   8     1072.37     1103.68     33.31 o 
   1   4   8     1101.79     1158.19     43.34 o 
   2   4   8      739.37      786.46     39.85 o 
   3   4   8       20.25       24.96      3.94 o 
   5   4   8      431.90      414.63      8.75 o 
   6   4   8       31.92       35.08      1.49 o 
   7   4   8        3.09        3.49      0.73 o 
   8   4   8        2.54        3.93      3.82 o 
   9   4   8       85.66       88.96      7.43 o 
  -9   5   8       12.92       18.76      1.05 o 
  -8   5   8        6.14        7.94      1.34 o 
  -7   5   8      115.99      113.71      3.38 o 
  -6   5   8       69.87       52.98      2.39 o 
  -5   5   8        6.66       11.16      1.12 o 
  -4   5   8       55.98       47.09      5.19 o 
  -3   5   8      231.75      219.68     16.81 o 
  -2   5   8      175.85      156.14      9.75 o 
  -1   5   8      506.09      521.63     25.97 o 
   0   5   8      239.56      205.05      8.54 o 
   1   5   8        1.61       -0.34      2.44 o 
   2   5   8     1652.74     1551.03     67.19 o 
   3   5   8       14.23       13.49      4.50 o 
   4   5   8      633.97      633.49     17.00 o 
   5   5   8       87.34       94.49      3.10 o 
   6   5   8      105.32      110.11      3.58 o 
   7   5   8        7.19        5.85      1.24 o 
   8   5   8       23.77       22.15      4.61 o 
  -9   6   8      111.59      116.07      3.57 o 
  -8   6   8       23.05       27.97      1.26 o 
  -7   6   8      237.40      245.47      5.59 o 
  -6   6   8       24.48       23.12      2.04 o 
  -5   6   8      391.83      388.25      6.72 o 
  -4   6   8      246.41      218.39      4.21 o 
  -3   6   8       19.42       26.61      5.34 o 
  -2   6   8        3.38        2.46      1.07 o 
  -1   6   8       85.31       83.92      4.13 o 
   0   6   8       52.44       61.36      6.31 o 
   1   6   8      287.97      236.00     11.52 o 
   2   6   8      130.32      126.82      5.97 o 
   3   6   8      202.83      183.70      5.29 o 
   4   6   8       54.28       57.08      3.36 o 
   5   6   8      433.29      467.86     24.77 o 
   6   6   8       41.70       41.47      3.04 o 
   7   6   8      119.06      126.52      6.84 o 
   8   6   8       11.91       13.38      2.67 o 
  -8   7   8        2.88       -0.48      0.63 o 
  -7   7   8        7.89        9.29      1.05 o 
  -6   7   8       20.97       28.02      1.71 o 
  -5   7   8       56.12       64.18      2.37 o 
  -4   7   8       92.53       92.43      2.45 o 
  -3   7   8       57.19       48.59      1.67 o 
  -2   7   8       62.77       62.54      1.76 o 
  -1   7   8       68.59       64.30      1.76 o 
   0   7   8       98.52       94.61      2.08 o 
   1   7   8       50.26       57.77      3.60 o 
   2   7   8     1118.32     1046.27     20.89 o 
   3   7   8      315.62      323.05     12.46 o 
   4   7   8      116.22      111.39      3.58 o 
   5   7   8       68.06       58.71      6.24 o 
   6   7   8      136.48      144.42      8.07 o 
   7   7   8        7.22        4.89      2.50 o 
  -8   8   8       75.03       71.60      1.82 o 
  -7   8   8       67.91       62.51      2.26 o 
  -6   8   8       18.21       12.48      1.94 o 
  -5   8   8       84.87       88.30      2.95 o 
  -4   8   8        0.78        3.08      0.91 o 
  -3   8   8       89.66       93.80      2.28 o 
  -2   8   8      117.21      100.32      2.50 o 
  -1   8   8      161.64      166.43      3.79 o 
   0   8   8      358.35      347.42     10.01 o 
   1   8   8        8.00        9.29      0.89 o 
   2   8   8        8.96        6.48      1.01 o 
   3   8   8       14.04       17.78      2.69 o 
   4   8   8       56.26       56.85      3.93 o 
   5   8   8       17.67       21.23      3.06 o 
   6   8   8       17.09       22.13      2.81 o 
   7   8   8       80.24       83.21      3.38 o 
  -7   9   8        2.25        5.12      0.91 o 
  -6   9   8       10.45       15.52      1.87 o 
  -5   9   8        9.61        8.49      1.82 o 
  -4   9   8      177.11      157.24      6.95 o 
  -3   9   8        0.03        0.69      0.63 o 
  -2   9   8      106.75      107.86      2.56 o 
  -1   9   8       66.64       67.62      2.87 o 
   0   9   8      807.86      801.62     24.37 o 
   1   9   8      125.98      124.80      4.24 o 
   2   9   8        6.47        5.60      0.67 o 
   3   9   8        4.42        3.87      1.09 o 
   4   9   8       11.17       12.14      1.16 o 
   5   9   8        9.77        9.47      1.11 o 
   6   9   8        7.07        7.32      0.76 o 
  -6  10   8        8.45       14.39      3.04 o 
  -5  10   8      111.08       91.10      5.07 o 
  -4  10   8        3.68        5.02      1.66 o 
  -3  10   8       51.72       60.77      3.77 o 
  -2  10   8       75.92       67.31      2.23 o 
  -1  10   8        0.31        1.30      0.56 o 
   0  10   8        4.55        4.63      1.11 o 
   1  10   8       61.39       68.71      2.67 o 
   2  10   8       35.47       28.66      1.86 o 
   3  10   8       52.67       52.89      2.42 o 
   4  10   8       11.08       15.52      3.19 o 
   5  10   8       11.97       15.96      3.26 o 
  -4  11   8        9.73       11.30      1.74 o 
  -3  11   8        0.69        2.26      1.70 o 
  -2  11   8       23.85       23.89      1.15 o 
  -1  11   8        0.52        1.82      0.51 o 
   0  11   8      155.70      157.45      4.66 o 
   1  11   8        1.80        3.80      0.67 o 
   2  11   8        2.96        2.99      0.62 o 
   3  11   8        4.77        6.74      1.18 o 
  -1  12   8       38.35       41.51      2.02 o 
   0  12   8        6.05        5.41      0.62 o 
  -9   0   9       84.94       96.84      4.92 o 
  -7   0   9      611.28      568.28     20.50 o 
  -5   0   9      168.51      202.55     10.26 o 
  -3   0   9      675.59      582.76     25.29 o 
   5   0   9      344.40      378.77     14.35 o 
   7   0   9      553.29      625.01     13.53 o 
   9   0   9      334.47      338.19      8.40 o 
 -10   1   9        0.36        1.27      0.50 o 
  -9   1   9      171.80      190.85      3.74 o 
  -8   1   9     1545.93     1467.62     22.72 o 
  -7   1   9      276.24      244.54     12.10 o 
  -6   1   9      659.77      529.82     25.24 o 
  -5   1   9      531.10      459.02     14.98 o 
  -4   1   9     1299.75     1236.50     26.15 o 
  -3   1   9      841.15      868.88     26.80 o 
  -2   1   9      877.28      999.90     41.57 o 
  -1   1   9      414.54      430.79     18.15 o 
   0   1   9      255.72      303.76     13.11 o 
   1   1   9      194.34      197.18     10.38 o 
   2   1   9     1084.80     1144.88     51.99 o 
   5   1   9        0.20       -0.20      1.77 o 
   6   1   9     1888.73     1842.98     32.02 o 
   7   1   9       20.55       21.19      1.46 o 
   8   1   9       98.00      109.79      2.46 o 
   9   1   9        0.14        0.57      0.33 o 
 -10   2   9        7.04        5.29      0.83 o 
  -9   2   9       35.91       46.76      1.32 o 
  -8   2   9       19.38       18.82      1.12 o 
  -7   2   9      350.87      332.87      6.06 o 
  -6   2   9       13.80       10.08      1.33 o 
  -5   2   9      268.77      249.77      9.33 o 
  -4   2   9      650.77      642.83     15.59 o 
  -3   2   9      770.88      636.76     15.09 o 
  -2   2   9       91.87       84.57      4.84 o 
  -1   2   9     6430.74     7027.74    285.15 o 
   0   2   9       12.00       21.02      2.14 o 
   1   2   9        5.08       25.97      4.27 o 
   2   2   9      178.01      199.05     12.41 o 
   3   2   9     2386.60     2701.06    119.11 o 
   5   2   9       38.27       38.62      2.03 o 
   6   2   9      165.18      162.32      3.61 o 
   7   2   9      197.43      217.93      3.76 o 
   8   2   9       90.73       87.21      2.46 o 
   9   2   9        4.66        4.73      0.64 o 
 -10   3   9       82.49       81.01      2.82 o 
  -9   3   9       10.91       13.28      1.01 o 
  -8   3   9      496.97      460.44      7.59 o 
  -7   3   9      320.42      307.83      7.22 o 
  -6   3   9      171.11      168.92      3.87 o 
  -5   3   9        6.50        9.77      3.23 o 
  -4   3   9      250.42      237.96      6.50 o 
  -3   3   9      254.84      249.44     12.76 o 
  -2   3   9      138.57      140.32      5.63 o 
  -1   3   9       20.51       20.31      1.91 o 
   0   3   9      452.54      463.80     16.43 o 
   1   3   9      668.79      746.75     31.87 o 
   2   3   9      201.31      210.27     13.20 o 
   3   3   9        3.10        3.60      4.50 o 
   4   3   9      394.21      388.27     19.34 o 
   5   3   9        9.53       10.06      0.63 o 
   6   3   9      132.10      125.86      2.50 o 
   7   3   9       28.81       30.18      1.81 o 
   8   3   9        7.23       11.42      1.36 o 
   9   3   9       77.78       72.84      3.04 o 
 -10   4   9       19.84       23.34      1.27 o 
  -9   4   9       14.31       12.28      1.10 o 
  -8   4   9      151.36      157.11      5.83 o 
  -7   4   9        7.49        9.85      1.27 o 
  -6   4   9        0.64        0.53      0.50 o 
  -5   4   9      440.73      419.32      8.23 o 
  -4   4   9      111.65       99.52      4.78 o 
  -3   4   9      480.20      467.13     20.29 o 
  -2   4   9       70.49       74.72      3.08 o 
  -1   4   9     2660.67     2807.40     95.59 o 
   0   4   9       99.55      103.05      6.47 o 
   1   4   9      798.14      746.13     25.34 o 
   2   4   9        3.41        3.37      3.03 o 
   3   4   9      426.50      359.77     22.29 o 
   4   4   9      119.46      108.23      2.44 o 
   5   4   9      112.22      101.66      3.66 o 
   6   4   9        6.62        6.17      1.07 o 
   7   4   9      255.34      270.05      6.70 o 
   8   4   9        7.44        6.07      3.48 o 
  -9   5   9       52.58       62.13      1.87 o 
  -8   5   9      220.44      213.29      4.98 o 
  -7   5   9       97.93       91.46      3.13 o 
  -6   5   9      192.76      194.23      4.55 o 
  -5   5   9        1.20        4.90      1.08 o 
  -4   5   9      115.10      117.30      4.89 o 
  -3   5   9      393.81      410.84     23.53 o 
  -2   5   9      726.65      762.39     26.51 o 
  -1   5   9      174.40      179.42      8.79 o 
   0   5   9       38.05       30.57      4.30 o 
   1   5   9      124.92      141.83      6.55 o 
   2   5   9       16.57       10.68      4.16 o 
   3   5   9        7.30       11.89      2.76 o 
   4   5   9      158.79      160.45     10.53 o 
   5   5   9      130.10      123.19      4.10 o 
   6   5   9      279.84      291.28      9.20 o 
   7   5   9       37.37       36.44      6.52 o 
   8   5   9       99.08      103.01      5.60 o 
  -9   6   9        0.29        0.79      0.63 o 
  -8   6   9       16.54       28.29      2.38 o 
  -7   6   9       80.91       91.07      2.72 o 
  -6   6   9       56.02       67.79      2.77 o 
  -5   6   9        0.22        0.19      0.76 o 
  -4   6   9        0.64        1.12      0.58 o 
  -3   6   9       24.94       25.97      1.06 o 
  -2   6   9        1.84        3.47      0.99 o 
  -1   6   9      335.83      320.59     15.71 o 
   0   6   9      754.39      760.60     27.06 o 
   1   6   9      398.10      366.45     23.22 o 
   2   6   9        4.94        3.95      1.08 o 
   3   6   9       12.81       15.48      1.78 o 
   4   6   9       30.29       23.13      1.56 o 
   5   6   9        9.29        9.74      3.54 o 
   6   6   9       12.59       15.51      5.73 o 
   7   6   9        0.57        3.37      2.94 o 
   8   6   9        2.36        2.70      3.15 o 
  -8   7   9      101.75       92.54      2.70 o 
  -7   7   9       63.16       69.43      2.32 o 
  -6   7   9        3.71        1.98      1.08 o 
  -5   7   9       89.24       99.46      2.75 o 
  -4   7   9       16.41       19.75      1.08 o 
  -3   7   9       19.92       27.02      1.57 o 
  -2   7   9       42.89       50.03      1.44 o 
  -1   7   9      290.90      268.28      4.85 o 
   0   7   9      106.73      107.72      2.48 o 
   1   7   9      391.10      363.00      7.36 o 
   2   7   9       34.06       30.19      1.88 o 
   3   7   9       13.70       12.07      2.66 o 
   4   7   9       12.21       15.35      1.71 o 
   5   7   9        4.83        4.30      1.35 o 
   6   7   9        4.57        6.54      2.82 o 
   7   7   9        6.23        7.51      2.43 o 
  -8   8   9        3.93        5.03      0.51 o 
  -7   8   9        4.94       12.06      1.57 o 
  -6   8   9       46.03       53.79      2.17 o 
  -5   8   9       84.51       79.91      2.52 o 
  -4   8   9       63.99       51.65      2.91 o 
  -3   8   9        0.79        1.15      0.62 o 
  -2   8   9      187.92      189.03      3.74 o 
  -1   8   9       50.25       46.35      1.66 o 
   0   8   9       36.49       31.74      1.64 o 
   1   8   9      280.64      288.59      6.69 o 
   2   8   9       59.91       46.80      2.99 o 
   3   8   9      102.92       89.77      2.99 o 
   4   8   9       23.80       19.41      3.20 o 
   5   8   9        3.66        5.83      2.43 o 
   6   8   9        6.67        5.13      2.32 o 
  -7   9   9        0.57        0.29      0.73 o 
  -6   9   9       29.56       30.08      2.40 o 
  -5   9   9       44.69       48.43      2.39 o 
  -4   9   9        2.26        3.19      1.72 o 
  -3   9   9        5.64       10.42      0.86 o 
  -2   9   9       47.92       53.76      4.59 o 
  -1   9   9       90.68       94.83      2.86 o 
   0   9   9       19.11       16.93      2.37 o 
   1   9   9        1.18        0.99      1.14 o 
   2   9   9       36.52       35.18      1.38 o 
   3   9   9       20.54       23.01      1.36 o 
   4   9   9       41.37       46.22      1.99 o 
   5   9   9       18.46       27.81      1.57 o 
   6   9   9       84.14       78.38      2.93 o 
  -6  10   9       97.24      113.88      7.10 o 
  -5  10   9        5.33        4.78      1.95 o 
  -4  10   9       53.42       64.99      2.61 o 
  -3  10   9        0.44        1.94      1.05 o 
  -2  10   9       31.41       35.71      1.55 o 
  -1  10   9       34.65       27.43      1.21 o 
   0  10   9        4.56        6.63      1.80 o 
   1  10   9        0.03        0.10      0.82 o 
   2  10   9       18.69       19.55      1.62 o 
   3  10   9       10.26       18.98      2.72 o 
   4  10   9        1.34        6.52      2.40 o 
  -3  11   9       15.02       21.39      2.62 o 
  -2  11   9       18.00       19.28      2.42 o 
  -1  11   9        0.34       -0.30      0.46 o 
   0  11   9       15.46       18.58      1.19 o 
   1  11   9        4.19        6.16      0.58 o 
   2  11   9        0.34        0.48      0.62 o 
   3  11   9        0.25        0.34      0.56 o 
 -10   0  10      502.53      487.10     12.96 o 
  -8   0  10      544.94      510.99     14.13 o 
  -6   0  10      266.72      228.73     36.45 o 
  -4   0  10       15.52       34.17      2.00 o 
  -2   0  10      216.15      208.41      9.37 o 
   6   0  10       17.06        7.68      1.93 o 
   8   0  10       41.47       29.71      1.06 o 
 -10   1  10        1.27        2.59      0.89 o 
  -9   1  10      111.58      100.24      2.47 o 
  -8   1  10      135.08      131.25      3.41 o 
  -7   1  10      824.24      718.40     15.50 o 
  -6   1  10      128.33      115.68      5.46 o 
  -5   1  10       43.09       29.76      1.69 o 
  -4   1  10        5.22        7.50      0.92 o 
  -3   1  10      200.45      163.49      8.94 o 
  -2   1  10      162.44      165.31      5.02 o 
  -1   1  10     1556.32     1784.26     74.01 o 
   0   1  10       39.15       53.10      2.59 o 
   1   1  10      452.52      504.76     22.00 o 
   5   1  10      404.10      428.67      8.66 o 
   6   1  10       49.01       46.35      3.31 o 
   7   1  10       14.14       13.89      1.14 o 
   8   1  10        0.48        0.33      0.39 o 
   9   1  10        0.38        0.98      0.51 o 
 -10   2  10       80.68       77.74      1.99 o 
  -9   2  10       28.22       31.47      1.29 o 
  -8   2  10        6.59        8.50      0.86 o 
  -7   2  10      117.46      110.39      2.80 o 
  -6   2  10     1133.09     1094.26     18.40 o 
  -5   2  10      239.84      245.34      9.52 o 
  -4   2  10       12.49        6.84      1.12 o 
  -3   2  10      605.14      584.52     17.84 o 
  -2   2  10       70.99       49.04      2.10 o 
  -1   2  10       71.49       78.40      3.16 o 
   0   2  10       52.61       37.58      4.61 o 
   1   2  10        1.11        1.24      2.36 o 
   2   2  10        6.12       13.26      4.27 o 
   5   2  10      131.78      122.76      2.53 o 
   6   2  10       26.91       18.38      0.96 o 
   7   2  10       26.89       25.33      1.87 o 
   8   2  10       62.54       56.56      1.74 o 
   9   2  10        3.85        3.64      1.18 o 
 -10   3  10        6.39       10.58      1.01 o 
  -9   3  10      175.47      161.72      4.14 o 
  -8   3  10       42.67       44.53      1.57 o 
  -7   3  10      536.08      498.23      8.63 o 
  -6   3  10      147.68      143.60      3.28 o 
  -5   3  10       42.59       55.98      3.93 o 
  -4   3  10        0.40        2.08      0.83 o 
  -3   3  10       37.33       38.67      2.77 o 
  -2   3  10        7.43        4.58      0.76 o 
  -1   3  10      300.81      332.05     11.84 o 
   0   3  10      497.35      429.50     20.25 o 
   1   3  10      519.46      455.18     20.08 o 
   2   3  10     1846.48     1967.66     87.76 o 
   3   3  10      128.93      127.95      8.11 o 
   4   3  10      346.38      326.79      6.97 o 
   5   3  10      161.52      130.14      2.80 o 
   6   3  10       20.51       21.98      1.32 o 
   7   3  10       51.93       51.90      1.98 o 
   8   3  10       78.47       71.54      2.55 o 
  -9   4  10        7.64        8.14      1.00 o 
  -8   4  10       62.83       57.37      1.96 o 
  -7   4  10      371.50      398.71      8.32 o 
  -6   4  10      155.04      155.29      4.54 o 
  -5   4  10       19.50       19.71      1.20 o 
  -4   4  10       10.56       15.16      2.44 o 
  -3   4  10      236.77      249.61     15.35 o 
  -2   4  10       35.69       30.38      1.97 o 
  -1   4  10      881.56      843.55     39.66 o 
   0   4  10     1490.00     1538.24     62.78 o 
   1   4  10       61.09       44.42      6.47 o 
   2   4  10        2.10        5.40      3.82 o 
   3   4  10       28.68       18.78      6.86 o 
   4   4  10       53.00       55.37      1.61 o 
   5   4  10       49.75       48.92      1.49 o 
   6   4  10      133.83      115.28      3.42 o 
   7   4  10      396.46      389.19     10.35 o 
  -9   5  10       28.87       24.83      1.39 o 
  -8   5  10       38.88       35.64      1.75 o 
  -7   5  10      187.83      192.20      4.89 o 
  -6   5  10        0.47        0.98      1.00 o 
  -5   5  10      237.26      238.88      4.74 o 
  -4   5  10      166.39      146.59      2.99 o 
  -3   5  10      307.28      307.33     15.13 o 
  -2   5  10      301.24      283.52      9.55 o 
  -1   5  10     1755.90     1756.46     52.54 o 
   0   5  10      144.97      111.91     10.07 o 
   1   5  10      155.12      139.50     10.48 o 
   2   5  10      115.29       89.74     11.15 o 
   3   5  10      187.62      162.69      4.14 o 
   4   5  10      137.95      131.44      7.66 o 
   5   5  10        4.11        6.73      1.41 o 
   6   5  10       87.59       87.90      3.97 o 
   7   5  10       12.13       11.85      2.74 o 
   8   5  10       71.35       77.11      7.20 o 
  -9   6  10        0.07        0.56      0.66 o 
  -8   6  10       83.65      102.82      2.98 o 
  -7   6  10       28.95       25.15      2.49 o 
  -6   6  10        3.10        2.52      1.20 o 
  -5   6  10        8.25        7.96      0.98 o 
  -4   6  10       32.56       31.24      1.28 o 
  -3   6  10      687.29      645.15      9.07 o 
  -2   6  10      577.58      559.13      9.56 o 
  -1   6  10        1.31        2.23      1.52 o 
   0   6  10      402.26      398.16      9.97 o 
   1   6  10        9.42       12.46      1.11 o 
   2   6  10      145.57      132.51      5.80 o 
   3   6  10       39.57       31.26      2.79 o 
   4   6  10        6.57        7.02      2.60 o 
   5   6  10      170.67      190.10     15.10 o 
   6   6  10       65.72       58.85      8.10 o 
   7   6  10       23.49       19.12      4.84 o 
  -8   7  10       38.01       38.80      1.83 o 
  -7   7  10      136.59      155.61      4.54 o 
  -6   7  10       33.28       40.83      1.96 o 
  -5   7  10       13.00       10.29      1.21 o 
  -4   7  10      115.56      107.20      3.52 o 
  -3   7  10       14.97       17.73      0.91 o 
  -2   7  10     1048.17     1040.93     16.07 o 
  -1   7  10       28.20       26.51      5.03 o 
   0   7  10       85.62       67.73      2.11 o 
   1   7  10      197.77      191.56      4.67 o 
   2   7  10       44.59       43.71      6.36 o 
   3   7  10       41.29       39.99      3.51 o 
   4   7  10       59.91       52.82      4.30 o 
   5   7  10       42.38       48.43      3.93 o 
   6   7  10      167.32      167.54      8.61 o 
   7   7  10        0.47        1.24      0.96 o 
  -7   8  10       72.91       77.33      2.60 o 
  -6   8  10       13.36       11.39      1.12 o 
  -5   8  10      156.06      139.98      3.67 o 
  -4   8  10        1.89        3.27      0.72 o 
  -3   8  10        2.25        1.73      0.52 o 
  -2   8  10      161.76      141.90      2.97 o 
  -1   8  10       51.33       49.85      1.48 o 
   0   8  10      170.59      170.85      6.77 o 
   1   8  10       85.96       85.82      2.47 o 
   2   8  10        3.89        4.48      0.73 o 
   3   8  10      278.44      290.37      8.15 o 
   4   8  10        9.45        9.91      1.25 o 
   5   8  10       73.21       75.53      2.91 o 
   6   8  10       63.24       73.94      3.60 o 
  -6   9  10        0.10        2.67      1.45 o 
  -5   9  10       11.83       17.00      1.43 o 
  -4   9  10        3.09        4.76      1.63 o 
  -3   9  10       16.66       19.19      0.95 o 
  -2   9  10       44.50       48.93      1.69 o 
  -1   9  10      105.98       99.24      2.84 o 
   0   9  10      116.79      105.43      5.17 o 
   1   9  10        1.61        2.59      1.13 o 
   2   9  10      266.32      262.45      8.89 o 
   3   9  10        0.84        4.77      1.73 o 
   4   9  10       32.76       34.49      1.64 o 
   5   9  10       23.58       27.85      1.34 o 
  -5  10  10        7.17        9.30      2.42 o 
  -4  10  10       40.58       43.48      3.33 o 
  -3  10  10        5.40        8.66      2.64 o 
  -2  10  10        1.32        0.05      0.97 o 
  -1  10  10       88.39       91.38      2.45 o 
   0  10  10       24.02       20.90      1.03 o 
   1  10  10        0.23       -0.48      1.17 o 
   2  10  10       22.58       27.44      2.73 o 
   3  10  10       60.21       72.81      3.79 o 
   4  10  10       31.06       30.19      1.68 o 
  -3  11  10        0.71        2.69      0.90 o 
  -2  11  10       39.16       34.81      1.78 o 
  -1  11  10       16.35       12.40      0.80 o 
   0  11  10       33.24       35.54      1.31 o 
   1  11  10       83.68       84.59      2.67 o 
   2  11  10      149.93      151.51      3.47 o 
  -9   0  11       72.59       79.85      2.96 o 
  -7   0  11      509.13      442.25     10.62 o 
  -5   0  11      295.72      281.99     16.83 o 
  -3   0  11      261.21      223.72      9.26 o 
   5   0  11     1053.43     1149.85     29.33 o 
   7   0  11       36.91       28.55      1.39 o 
 -10   1  11       26.58       31.08      1.90 o 
  -9   1  11       58.94       61.80      1.76 o 
  -8   1  11      112.81      110.44      3.30 o 
  -7   1  11      129.82      122.05      5.51 o 
  -6   1  11       53.37       57.16      2.24 o 
  -5   1  11        7.37        7.35      0.97 o 
  -4   1  11       55.30       47.32      2.48 o 
  -3   1  11      161.69      163.04      5.12 o 
  -2   1  11     2346.34     2608.01     60.09 o 
  -1   1  11        1.35       11.16      2.25 o 
   0   1  11     2024.89     2313.49     64.66 o 
   1   1  11       90.19       72.06      3.38 o 
   4   1  11      387.30      394.86     20.24 o 
   5   1  11       18.27       19.86      1.28 o 
   6   1  11       60.49       67.13      1.85 o 
   7   1  11       16.08       15.23      0.94 o 
   8   1  11      421.91      409.35      6.08 o 
 -10   2  11        9.07       10.87      0.84 o 
  -9   2  11       69.93       65.32      2.06 o 
  -8   2  11      206.78      207.39      4.03 o 
  -7   2  11       36.02       29.92      3.11 o 
  -6   2  11      422.10      425.14      7.59 o 
  -5   2  11      354.56      334.11      8.43 o 
  -4   2  11        5.78       10.44      1.02 o 
  -3   2  11      183.88      173.88      7.04 o 
  -2   2  11      103.08       74.40      5.86 o 
  -1   2  11     2161.84     2276.58     52.94 o 
   0   2  11      518.57      550.51     17.12 o 
   1   2  11      662.41      581.61     17.34 o 
   4   2  11      109.92      109.91      3.15 o 
   5   2  11      708.30      713.94     12.86 o 
   6   2  11        1.60        6.40      2.84 o 
   7   2  11        3.37        1.80      1.30 o 
   8   2  11       59.31       60.30      1.47 o 
 -10   3  11        2.37        4.03      0.91 o 
  -9   3  11       59.44       60.75      2.08 o 
  -8   3  11      230.21      231.83      4.59 o 
  -7   3  11       26.02       24.44      1.23 o 
  -6   3  11      833.38      841.54     13.29 o 
  -5   3  11      624.67      594.28      9.57 o 
  -4   3  11       57.62       53.74      3.15 o 
  -3   3  11       11.36        2.74      0.74 o 
  -2   3  11     2926.06     2836.61     99.57 o 
  -1   3  11      622.93      638.69     34.55 o 
   0   3  11     2240.85     2282.94    111.31 o 
   1   3  11      110.72      115.54      7.09 o 
   2   3  11     1125.09     1123.48     49.80 o 
   4   3  11      199.70      183.72      3.99 o 
   5   3  11       59.71       64.33      1.76 o 
   6   3  11      678.78      688.71     12.20 o 
   7   3  11        6.13        5.51      0.75 o 
   8   3  11      219.75      205.05      5.03 o 
  -9   4  11      131.45      127.08      3.43 o 
  -8   4  11       47.79       52.93      2.02 o 
  -7   4  11        0.78        0.67      0.96 o 
  -6   4  11       19.64       13.77      1.09 o 
  -5   4  11       82.46       97.54      2.98 o 
  -4   4  11      264.24      259.35      5.16 o 
  -3   4  11        2.54        2.20      2.50 o 
  -2   4  11      427.23      387.05     15.73 o 
  -1   4  11       23.41       20.23      2.39 o 
   0   4  11     1384.89     1264.83     37.68 o 
   1   4  11      886.10      820.23     40.03 o 
   2   4  11        0.81        2.14      4.16 o 
   3   4  11      550.02      518.60     11.20 o 
   4   4  11        4.15        3.75      1.53 o 
   5   4  11       54.00       48.50      1.67 o 
   6   4  11      118.24      109.26      4.76 o 
   7   4  11       19.50       14.54      1.40 o 
   8   4  11       12.83       12.81      2.19 o 
  -9   5  11       33.98       34.80      1.50 o 
  -8   5  11      235.82      236.06      6.14 o 
  -7   5  11      308.39      308.40      7.87 o 
  -6   5  11        4.74        6.28      1.23 o 
  -5   5  11      594.43      586.62      9.80 o 
  -4   5  11        1.76        2.00      0.48 o 
  -3   5  11        1.07        1.07      0.45 o 
  -2   5  11       95.97       94.04      8.67 o 
  -1   5  11       74.94       54.61      2.99 o 
   0   5  11        1.08        2.07      1.00 o 
   1   5  11      446.84      402.27     19.69 o 
   2   5  11       84.93       85.09      3.26 o 
   3   5  11      159.91      159.18      6.37 o 
   4   5  11       11.17       14.14      2.27 o 
   5   5  11       63.58       45.77      2.82 o 
   6   5  11       13.17       14.66      2.11 o 
   7   5  11        1.18        0.79      4.16 o 
  -8   6  11       24.60       31.36      1.62 o 
  -7   6  11        0.12        1.32      1.81 o 
  -6   6  11      101.72      111.85      4.15 o 
  -5   6  11       59.98       64.46      2.10 o 
  -4   6  11      168.09      152.97      3.56 o 
  -3   6  11      418.75      420.03      5.92 o 
  -2   6  11      113.44      106.87      2.32 o 
  -1   6  11        9.98        6.11      0.88 o 
   0   6  11       71.24       81.07      2.14 o 
   1   6  11      150.09      148.95      4.35 o 
   2   6  11       96.38       78.90      2.82 o 
   3   6  11       73.02       70.30      3.26 o 
   4   6  11      100.81       99.11      4.33 o 
   5   6  11      109.97      102.45     10.70 o 
   6   6  11        0.76        1.35      4.16 o 
   7   6  11        0.66       -1.12      3.15 o 
  -8   7  11        9.68        8.89      0.89 o 
  -7   7  11      162.28      152.61      3.82 o 
  -6   7  11       43.97       45.28      2.05 o 
  -5   7  11       54.33       59.77      2.45 o 
  -4   7  11      347.37      342.55      6.39 o 
  -3   7  11       37.92       37.60      2.57 o 
  -2   7  11      769.55      745.37     10.93 o 
  -1   7  11      618.38      629.68      9.53 o 
   0   7  11      364.71      362.55      6.42 o 
   1   7  11       36.60       37.78      1.59 o 
   2   7  11       47.70       40.75      2.22 o 
   3   7  11        0.60        1.15      0.97 o 
   4   7  11        5.86        4.81      1.35 o 
   5   7  11        6.83        9.78      1.49 o 
   6   7  11       23.06       22.62      3.09 o 
  -7   8  11        7.00        6.29      0.79 o 
  -6   8  11       65.03       67.55      2.31 o 
  -5   8  11       18.57       18.07      1.78 o 
  -4   8  11        7.03        9.77      1.03 o 
  -3   8  11        0.88        0.32      0.50 o 
  -2   8  11      230.37      235.62      6.63 o 
  -1   8  11       94.29       87.80      2.13 o 
   0   8  11      125.32      137.20      3.51 o 
   1   8  11       25.20       24.35      1.22 o 
   2   8  11       72.10       70.83      2.78 o 
   3   8  11        4.12        3.27      0.97 o 
   4   8  11       40.89       34.39      3.72 o 
   5   8  11        7.05        4.02      0.95 o 
   6   8  11        9.98       10.69      2.59 o 
  -6   9  11        1.48        4.72      0.99 o 
  -5   9  11        0.64        2.35      1.51 o 
  -4   9  11       21.26       16.63      1.47 o 
  -3   9  11        1.99        4.29      0.78 o 
  -2   9  11       65.26       66.79      1.97 o 
  -1   9  11      189.86      216.20      5.10 o 
   0   9  11      265.96      275.87      7.15 o 
   1   9  11       10.40        8.00      0.93 o 
   2   9  11        5.20        5.88      1.13 o 
   3   9  11        9.22        9.87      0.86 o 
   4   9  11       10.51       15.67      1.39 o 
   5   9  11      111.34      119.98      4.28 o 
  -5  10  11        1.52        1.85      2.02 o 
  -4  10  11       52.77       53.30      3.00 o 
  -3  10  11       27.80       27.74      2.25 o 
  -2  10  11       99.61       99.15      2.93 o 
  -1  10  11        0.02       -0.24      0.93 o 
   0  10  11       15.09       17.89      0.92 o 
   1  10  11       28.71       23.97      1.20 o 
   2  10  11        0.18        2.24      1.22 o 
   3  10  11       45.91       59.87      3.54 o 
  -3  11  11        8.55        5.76      1.39 o 
  -2  11  11        0.20        0.31      0.55 o 
  -1  11  11        7.24       10.21      0.73 o 
   0  11  11        3.93        7.03      0.84 o 
   1  11  11        0.03       -0.31      0.43 o 
 -10   0  12       51.29       45.98      1.80 o 
  -8   0  12      649.68      642.28     17.64 o 
  -6   0  12     1083.76     1108.32     25.15 o 
  -4   0  12      779.29      775.90     31.87 o 
  -2   0  12      318.14      255.25     10.51 o 
   0   0  12       32.45       18.78      1.35 o 
   6   0  12      235.53      228.86      5.91 o 
   8   0  12      115.67      114.06      2.78 o 
 -10   1  12        6.46        5.68      0.87 o 
  -9   1  12       48.52       52.68      1.67 o 
  -8   1  12      498.03      509.11      8.47 o 
  -7   1  12        3.60        2.92      2.11 o 
  -6   1  12       68.13       70.79      2.42 o 
  -5   1  12       14.36       21.94      4.50 o 
  -4   1  12       15.72       13.80      2.02 o 
  -3   1  12     1092.68     1091.48     31.98 o 
  -2   1  12        0.08        3.17      0.65 o 
  -1   1  12     1563.38     1526.04     43.25 o 
   0   1  12        3.46        6.77      0.76 o 
   1   1  12      886.32      783.07     30.82 o 
   4   1  12      389.50      383.83      7.18 o 
   5   1  12        0.71        0.93      0.64 o 
   6   1  12       55.83       52.00      1.58 o 
   7   1  12        3.93        1.48      0.75 o 
   8   1  12        1.59        1.51      0.83 o 
 -10   2  12       80.10       90.10      5.63 o 
  -9   2  12       32.98       29.98      2.60 o 
  -8   2  12     1620.96     1590.87     23.56 o 
  -7   2  12       15.30       12.12      0.93 o 
  -6   2  12       14.65       15.26      1.34 o 
  -5   2  12       52.94       51.17      1.58 o 
  -4   2  12      688.01      625.84     21.02 o 
  -3   2  12       94.90       91.85      3.53 o 
  -2   2  12      276.19      260.97      8.09 o 
  -1   2  12       33.48       29.60      1.59 o 
   0   2  12       56.50       48.07      4.78 o 
   1   2  12       72.87       71.01      3.49 o 
   4   2  12      573.55      578.40     10.42 o 
   5   2  12       25.67       22.86      1.26 o 
   6   2  12       74.43       61.96      1.64 o 
   7   2  12      383.61      380.26      6.84 o 
   8   2  12       72.41       78.79      2.89 o 
  -9   3  12       61.44       59.91      1.97 o 
  -8   3  12        1.54        1.09      1.05 o 
  -7   3  12       14.17       13.79      1.05 o 
  -6   3  12      118.41      119.18      4.46 o 
  -5   3  12      113.05      109.85      3.41 o 
  -4   3  12      166.26      155.57      4.61 o 
  -3   3  12      509.92      472.54     12.87 o 
  -2   3  12        8.62        3.30      0.84 o 
  -1   3  12     1483.40     1466.50     34.86 o 
   0   3  12       36.27       32.77      1.71 o 
   1   3  12      712.89      613.40     28.66 o 
   3   3  12       93.15       96.93      5.54 o 
   4   3  12      107.17       93.97      2.77 o 
   5   3  12      737.49      729.62     12.62 o 
   6   3  12        3.41        3.86      1.07 o 
   7   3  12       48.08       38.91      1.81 o 
   8   3  12        5.73        7.28      0.74 o 
  -9   4  12       23.37       27.53      1.35 o 
  -8   4  12      585.82      602.62     17.39 o 
  -7   4  12      120.50      112.29      3.48 o 
  -6   4  12       17.48       17.75      1.31 o 
  -5   4  12       12.28        7.30      0.69 o 
  -4   4  12      919.58      877.96     12.31 o 
  -3   4  12      206.11      189.21      6.50 o 
  -2   4  12       46.51       40.26      9.50 o 
  -1   4  12      239.07      242.08      9.06 o 
   0   4  12      886.55      829.74     24.91 o 
   1   4  12       84.53       81.37      6.19 o 
   2   4  12        1.59        5.78      1.05 o 
   3   4  12      145.44      140.56      3.87 o 
   4   4  12      246.67      239.67      5.59 o 
   5   4  12       55.44       51.51      2.01 o 
   6   4  12       26.90       25.20      2.53 o 
   7   4  12       42.93       47.78      2.89 o 
   8   4  12       14.26       13.72      4.16 o 
  -9   5  12       29.37       25.21      1.41 o 
  -8   5  12        7.88       11.61      1.25 o 
  -7   5  12      112.64      118.72      3.97 o 
  -6   5  12        0.16        0.77      1.06 o 
  -5   5  12       92.18       97.50      2.35 o 
  -4   5  12      251.81      253.31      4.97 o 
  -3   5  12      520.33      496.71      6.65 o 
  -2   5  12       16.39       19.16      1.33 o 
  -1   5  12     1663.14     1614.20     46.33 o 
   0   5  12      664.29      571.59     14.18 o 
   1   5  12       17.55       19.85      1.44 o 
   2   5  12       54.07       41.95      2.06 o 
   3   5  12      188.05      192.28      5.42 o 
   4   5  12      228.32      250.50      7.19 o 
   5   5  12        0.14       -0.31      2.12 o 
   6   5  12        1.09        0.00      4.61 o 
   7   5  12       36.27       32.12      1.91 o 
  -8   6  12      210.10      204.98      4.89 o 
  -7   6  12        3.74        4.40      2.08 o 
  -6   6  12       39.55       42.61      1.82 o 
  -5   6  12       14.89       14.06      1.17 o 
  -4   6  12      484.93      483.30      7.16 o 
  -3   6  12        0.91        0.77      0.77 o 
  -2   6  12       72.39       64.93      1.60 o 
  -1   6  12      237.42      232.19      4.54 o 
   0   6  12       92.65       89.12      2.27 o 
   1   6  12      173.11      157.82      3.77 o 
   2   6  12        8.83        6.76      1.09 o 
   3   6  12      344.96      323.68      8.00 o 
   4   6  12       86.65      104.71      3.73 o 
   5   6  12       50.47       40.38      7.20 o 
   6   6  12       57.46       48.04      6.75 o 
   7   6  12       23.04       25.86      4.50 o 
  -8   7  12       33.47       37.84      1.47 o 
  -7   7  12      120.59      142.88      4.63 o 
  -6   7  12       99.97      103.88      3.44 o 
  -5   7  12       73.71       67.12      2.26 o 
  -4   7  12        9.26        7.50      0.90 o 
  -3   7  12       51.82       53.27      1.48 o 
  -2   7  12        7.24       12.18      0.77 o 
  -1   7  12      790.81      769.26     11.49 o 
   0   7  12      163.76      161.47      3.19 o 
   1   7  12        1.76        2.14      0.73 o 
   2   7  12       63.28       70.50      4.18 o 
   3   7  12       55.03       53.03      2.48 o 
   4   7  12      143.60      144.03      7.72 o 
   5   7  12        2.15        0.03      1.08 o 
   6   7  12        1.93        1.42      0.97 o 
  -7   8  12       77.56       90.13      3.15 o 
  -6   8  12       12.77       12.03      1.38 o 
  -5   8  12        0.21        2.14      0.97 o 
  -4   8  12       10.50       10.87      0.96 o 
  -3   8  12       54.83       49.63      1.75 o 
  -2   8  12        3.70        2.01      0.47 o 
  -1   8  12        5.52        5.88      1.19 o 
   0   8  12       46.44       39.72      1.85 o 
   1   8  12       32.38       34.86      1.60 o 
   2   8  12      169.12      173.60      5.14 o 
   3   8  12       79.03       88.55      3.24 o 
   4   8  12        0.00        0.37      0.86 o 
   5   8  12        2.50        4.66      0.87 o 
  -6   9  12       59.43       56.20      1.74 o 
  -5   9  12       16.04       17.78      1.42 o 
  -4   9  12       31.87       35.12      1.94 o 
  -3   9  12       16.74       17.00      1.35 o 
  -2   9  12      171.64      153.30      4.73 o 
  -1   9  12        0.07        0.31      0.83 o 
   0   9  12       16.33       14.46      1.24 o 
   1   9  12       44.66       52.12      3.52 o 
   2   9  12        7.72        9.00      0.86 o 
   3   9  12        0.28       -0.24      0.78 o 
   4   9  12       44.53       49.89      3.41 o 
  -4  10  12        2.17        4.28      1.50 o 
  -3  10  12       33.97       26.52      2.15 o 
  -2  10  12       35.53       39.79      1.84 o 
  -1  10  12       29.72       37.70      1.25 o 
   0  10  12       44.08       50.90      1.82 o 
   1  10  12       41.60       50.06      1.75 o 
   2  10  12       25.98       30.37      1.74 o 
   3  10  12       36.49       39.08      4.22 o 
  -2  11  12        7.59        5.63      0.89 o 
  -1  11  12        2.74        2.40      0.55 o 
   0  11  12       12.77       11.51      0.84 o 
  -9   0  13      209.57      210.57      5.85 o 
  -7   0  13        1.20        3.69      1.39 o 
  -5   0  13      651.79      617.78     15.49 o 
  -3   0  13       86.74      100.29      9.46 o 
  -1   0  13      280.63      313.31     12.76 o 
   1   0  13        0.96        3.60      2.59 o 
   3   0  13     1872.55     1921.37     67.52 o 
   5   0  13        1.26        1.20      0.78 o 
   7   0  13      409.79      411.56      8.18 o 
 -10   1  13        3.23        4.65      0.64 o 
  -9   1  13       72.53       71.51      1.98 o 
  -8   1  13       51.18       43.25      1.45 o 
  -7   1  13      146.09      151.09      4.74 o 
  -6   1  13      335.19      309.97      7.73 o 
  -5   1  13       59.56       52.85      2.58 o 
  -4   1  13      215.91      216.56      8.01 o 
  -3   1  13      106.98      106.37      3.94 o 
  -2   1  13       88.29       74.54     10.81 o 
  -1   1  13        2.40        1.71      0.65 o 
   0   1  13     1364.61     1262.04     36.21 o 
   1   1  13       96.28      104.14      5.29 o 
   3   1  13      124.19      118.11      4.36 o 
   4   1  13       48.59       38.02      1.70 o 
   5   1  13      226.72      219.36      5.53 o 
   6   1  13      137.69      150.03      2.69 o 
   7   1  13        5.61        7.03      0.78 o 
   8   1  13       68.33       61.79      1.55 o 
  -9   2  13        2.80        4.41      0.91 o 
  -8   2  13        2.02        3.51      1.41 o 
  -7   2  13       60.64       66.56      1.99 o 
  -6   2  13      107.99      107.72      3.53 o 
  -5   2  13      201.88      193.43      4.00 o 
  -4   2  13        8.88        7.75      1.91 o 
  -3   2  13       32.63       35.55      1.95 o 
  -2   2  13      566.43      591.47     17.00 o 
  -1   2  13      190.96      233.02      7.90 o 
   0   2  13        2.98        1.12      0.76 o 
   1   2  13       93.74       89.49      4.17 o 
   3   2  13        0.96        0.85      0.66 o 
   4   2  13        0.34       -0.58      0.58 o 
   5   2  13      103.38       98.53      3.99 o 
   6   2  13       40.94       40.74      1.43 o 
   7   2  13      207.20      186.46      3.16 o 
   8   2  13       21.89       22.38      1.03 o 
  -9   3  13       86.08       94.67      3.41 o 
  -8   3  13       43.53       39.93      2.10 o 
  -7   3  13       79.85       81.17      2.43 o 
  -6   3  13      410.84      397.39      7.82 o 
  -5   3  13      267.89      250.85      5.42 o 
  -4   3  13      292.21      281.06      4.92 o 
  -3   3  13       50.66       56.97      2.21 o 
  -2   3  13        7.57        7.47      1.07 o 
  -1   3  13       31.29       35.67      2.22 o 
   0   3  13      732.35      732.34     22.24 o 
   1   3  13       36.74       46.79      2.81 o 
   2   3  13      645.52      598.78     15.05 o 
   3   3  13      227.36      217.58      4.79 o 
   4   3  13       69.22       55.40      1.62 o 
   5   3  13       26.24       18.48      0.88 o 
   6   3  13       35.76       41.57      2.06 o 
   7   3  13        2.91        3.21      0.56 o 
  -9   4  13        2.72        2.91      1.59 o 
  -8   4  13        2.70        2.66      0.98 o 
  -7   4  13        0.05        0.14      1.00 o 
  -6   4  13      159.99      156.53      3.67 o 
  -5   4  13     1209.35     1151.96     28.47 o 
  -4   4  13        3.02        2.84      0.63 o 
  -3   4  13        1.47        3.30      0.84 o 
  -2   4  13       46.66       41.05      5.35 o 
  -1   4  13        3.39       10.21      1.56 o 
   0   4  13      129.29      100.45     10.49 o 
   1   4  13       16.18       21.77      2.51 o 
   2   4  13      391.62      395.34      8.98 o 
   3   4  13      113.89      122.07      3.37 o 
   4   4  13      100.45       93.10      3.02 o 
   5   4  13      113.19      104.36      2.92 o 
   6   4  13        5.18        4.66      0.88 o 
   7   4  13      124.05      133.83      5.24 o 
  -9   5  13      166.65      152.42      8.46 o 
  -8   5  13       75.64       75.73      2.57 o 
  -7   5  13        4.54        8.23      1.17 o 
  -6   5  13      336.06      339.40      7.67 o 
  -5   5  13       18.93       18.33      0.92 o 
  -4   5  13     3549.25     3481.17     46.60 o 
  -3   5  13      565.39      555.32      7.46 o 
  -2   5  13       68.80       73.04      2.53 o 
  -1   5  13      221.97      206.15      4.99 o 
   0   5  13       48.77       48.55      1.47 o 
   1   5  13       99.10       90.06      4.20 o 
   2   5  13      129.79      126.65      5.50 o 
   3   5  13      144.54      155.08      4.94 o 
   4   5  13       21.57       22.00      2.70 o 
   5   5  13        0.45        0.59      2.28 o 
   6   5  13       15.19       22.60      5.85 o 
   7   5  13       56.89       54.69      6.19 o 
  -8   6  13        8.77       12.25      1.06 o 
  -7   6  13        0.91        0.39      1.92 o 
  -6   6  13       29.77       27.38      1.72 o 
  -5   6  13      186.47      182.87      4.26 o 
  -4   6  13       37.26       35.20      1.19 o 
  -3   6  13      557.43      535.56      7.91 o 
  -2   6  13     2465.75     2421.92     51.87 o 
  -1   6  13       30.58       25.51      1.27 o 
   0   6  13       99.37       87.94      3.65 o 
   1   6  13        9.21        6.26      0.97 o 
   2   6  13       78.41       78.84      3.81 o 
   3   6  13      183.62      182.62      4.78 o 
   4   6  13      152.96      145.03      4.19 o 
   5   6  13        0.16       -0.79      4.27 o 
   6   6  13       15.44       17.20      4.61 o 
  -7   7  13       17.92       22.69      1.35 o 
  -6   7  13      277.29      279.29      6.54 o 
  -5   7  13        0.48       -0.15      0.96 o 
  -4   7  13      140.39      137.69      2.96 o 
  -3   7  13      656.04      671.74     12.97 o 
  -2   7  13      254.70      249.67      5.70 o 
  -1   7  13       42.05       43.74      1.50 o 
   0   7  13      625.54      593.06      9.17 o 
   1   7  13      165.13      162.89      5.36 o 
   2   7  13       36.60       37.44      2.18 o 
   3   7  13       13.84       19.04      1.97 o 
   4   7  13       92.96       97.19      3.91 o 
   5   7  13       33.97       26.57      1.71 o 
   6   7  13        1.03        0.07      1.91 o 
  -7   8  13        9.26        6.94      0.72 o 
  -6   8  13        0.85        0.12      0.99 o 
  -5   8  13        1.93        2.64      0.89 o 
  -4   8  13       49.61       48.55      1.65 o 
  -3   8  13       62.60       60.21      2.22 o 
  -2   8  13       19.07       22.98      0.88 o 
  -1   8  13        0.35        0.30      0.63 o 
   0   8  13       11.17        8.27      0.94 o 
   1   8  13        1.75        1.66      0.79 o 
   2   8  13      102.69      107.75      3.09 o 
   3   8  13        3.79        6.16      1.36 o 
   4   8  13      136.24      143.73      5.30 o 
   5   8  13        4.84        3.30      1.46 o 
  -6   9  13       24.29       20.36      2.59 o 
  -5   9  13        3.29        6.83      1.12 o 
  -4   9  13       59.36       54.28      2.77 o 
  -3   9  13      152.03      159.98      5.97 o 
  -2   9  13        7.74        7.70      0.96 o 
  -1   9  13       78.87       68.46      1.97 o 
   0   9  13       86.78       87.52      2.73 o 
   1   9  13      146.76      161.70      4.47 o 
   2   9  13       38.76       52.34      2.70 o 
   3   9  13       14.47       14.15      0.93 o 
   4   9  13        8.55        7.53      3.15 o 
  -4  10  13       51.69       48.05      4.39 o 
  -3  10  13        1.65        1.97      1.43 o 
  -2  10  13        1.63        3.56      0.90 o 
  -1  10  13       20.48       23.71      3.20 o 
   0  10  13        1.24        1.59      0.74 o 
   1  10  13       84.98       93.22      2.32 o 
   2  10  13       58.17       61.38      2.47 o 
  -8   0  14        7.43        8.40      1.30 o 
  -6   0  14       18.82       21.71      2.24 o 
  -4   0  14     2277.91     2300.53    111.43 o 
  -2   0  14       21.88       24.74      4.72 o 
   0   0  14     1475.03     1441.81     60.43 o 
   4   0  14       17.23       16.91      1.23 o 
   6   0  14      104.90      109.66      3.00 o 
  -9   1  14        5.14        6.71      0.66 o 
  -8   1  14      174.78      175.34      3.60 o 
  -7   1  14      456.58      462.76      9.23 o 
  -6   1  14        3.62        2.46      1.26 o 
  -5   1  14       47.84       37.99      1.80 o 
  -4   1  14      131.29      116.95      3.43 o 
  -3   1  14      853.51      894.61     26.63 o 
  -2   1  14       63.31       56.46      4.78 o 
  -1   1  14      136.66      118.80      4.96 o 
   0   1  14      152.09      161.10      5.18 o 
   1   1  14       63.31       53.11      2.81 o 
   2   1  14        2.87        2.59      3.82 o 
   3   1  14     3519.81     3645.08     72.94 o 
   4   1  14      532.90      540.40     12.18 o 
   5   1  14       11.27        9.63      0.76 o 
   6   1  14        3.05        1.60      0.47 o 
   7   1  14       95.91      100.26      3.11 o 
  -9   2  14       49.10       49.93      1.76 o 
  -8   2  14       11.33       13.62      1.81 o 
  -7   2  14      125.46      109.57      3.27 o 
  -6   2  14        7.47        6.74      1.17 o 
  -5   2  14       95.63       83.18      2.38 o 
  -4   2  14     3217.68     3153.10     56.20 o 
  -3   2  14       65.24       54.31      3.66 o 
  -2   2  14       19.03       11.76      1.63 o 
  -1   2  14      107.66      112.02      4.24 o 
   0   2  14      275.50      279.09      8.41 o 
   1   2  14        6.83        6.52      1.01 o 
   2   2  14        9.03       10.34      0.89 o 
   3   2  14       60.55       63.35      1.78 o 
   4   2  14       34.46       29.04      1.69 o 
   5   2  14        4.57        2.99      0.68 o 
   6   2  14      122.93      129.09      2.55 o 
   7   2  14        0.45        0.83      0.85 o 
  -9   3  14       12.28       10.86      1.55 o 
  -8   3  14       10.43        8.58      1.12 o 
  -7   3  14      411.79      404.27      7.82 o 
  -6   3  14       14.73       14.10      1.40 o 
  -5   3  14       41.50       40.14      1.40 o 
  -4   3  14       39.38       39.60      1.62 o 
  -3   3  14      368.83      338.14      6.55 o 
  -2   3  14      188.88      201.92      6.88 o 
  -1   3  14      250.98      233.00      8.28 o 
   0   3  14      184.67      177.51      9.58 o 
   1   3  14       13.33       15.93      2.96 o 
   2   3  14      139.84      136.71      5.89 o 
   3   3  14     1653.69     1754.03     27.48 o 
   4   3  14        1.10        0.76      0.53 o 
   5   3  14       64.25       53.95      1.71 o 
   6   3  14       20.52       19.54      1.33 o 
   7   3  14      130.14      127.24      2.84 o 
  -9   4  14        0.12        0.26      1.80 o 
  -8   4  14       14.64       19.35      1.37 o 
  -7   4  14       39.27       33.63      1.95 o 
  -6   4  14       78.05       79.56      2.21 o 
  -5   4  14       14.61       11.94      0.86 o 
  -4   4  14      787.34      761.43     11.37 o 
  -3   4  14       41.02       45.23      2.11 o 
  -2   4  14      256.10      264.60      5.49 o 
  -1   4  14      181.09      189.07      5.19 o 
   0   4  14       62.78       58.79      2.41 o 
   1   4  14       15.21       14.94      1.63 o 
   2   4  14      169.60      188.13      5.03 o 
   3   4  14      254.91      251.01      6.10 o 
   4   4  14        1.30        0.81      1.22 o 
   5   4  14       19.43       15.57      1.27 o 
   6   4  14      107.95      116.53      3.31 o 
   7   4  14       14.88       14.59      2.72 o 
  -8   5  14        9.65       10.05      1.02 o 
  -7   5  14       71.45       67.33      3.00 o 
  -6   5  14       12.04       11.84      1.35 o 
  -5   5  14       36.57       36.54      1.33 o 
  -4   5  14      100.21      102.76      3.05 o 
  -3   5  14      329.03      313.11      4.74 o 
  -2   5  14      263.36      260.86      4.23 o 
  -1   5  14       48.20       54.09      1.94 o 
   0   5  14        5.11        6.73      0.80 o 
   1   5  14        0.46        0.14      1.00 o 
   2   5  14       21.42       22.50      2.53 o 
   3   5  14      843.24      865.95     16.85 o 
   4   5  14       10.86       15.37      2.56 o 
   5   5  14       89.15       81.56      3.95 o 
   6   5  14       96.23      101.22      9.12 o 
  -8   6  14        3.67        1.67      0.71 o 
  -7   6  14       23.26       25.99      1.72 o 
  -6   6  14       46.46       47.32      2.33 o 
  -5   6  14        1.68        4.12      0.92 o 
  -4   6  14       14.48       17.85      0.93 o 
  -3   6  14      154.57      152.41      3.66 o 
  -2   6  14      104.15      111.95      2.36 o 
  -1   6  14        5.86        3.69      0.71 o 
   0   6  14        7.36        4.44      1.03 o 
   1   6  14        2.06        0.14      0.80 o 
   2   6  14      160.47      152.98      4.06 o 
   3   6  14        9.81       14.78      1.32 o 
   4   6  14       64.74       60.03      3.38 o 
   5   6  14        4.72        4.61      4.38 o 
   6   6  14       11.06       11.13      4.05 o 
  -7   7  14        7.02        7.14      0.76 o 
  -6   7  14        4.92        5.47      1.14 o 
  -5   7  14       66.20       61.64      2.59 o 
  -4   7  14       52.95       43.93      1.78 o 
  -3   7  14        1.11        3.31      0.75 o 
  -2   7  14       55.99       47.88      1.70 o 
  -1   7  14        0.52        0.14      0.59 o 
   0   7  14       76.68       91.94      2.82 o 
   1   7  14      242.48      234.12      5.43 o 
   2   7  14       67.09       74.81      2.41 o 
   3   7  14      473.02      505.50     14.50 o 
   4   7  14       77.44       73.03      3.13 o 
   5   7  14       28.12       35.97      1.90 o 
  -6   8  14       16.26       18.30      1.21 o 
  -5   8  14        2.63        2.21      0.80 o 
  -4   8  14      240.91      238.14      5.68 o 
  -3   8  14        0.69        3.14      0.52 o 
  -2   8  14        1.71        2.11      0.46 o 
  -1   8  14       11.66       12.98      1.20 o 
   0   8  14       17.59       14.56      1.10 o 
   1   8  14      280.34      265.30      6.73 o 
   2   8  14        6.63        9.71      1.41 o 
   3   8  14       52.98       52.33      3.37 o 
   4   8  14        4.45        4.10      1.63 o 
  -5   9  14      100.18      107.05      8.62 o 
  -4   9  14      115.72      115.65      5.60 o 
  -3   9  14       37.51       38.80      2.42 o 
  -2   9  14       21.78       30.04      4.37 o 
  -1   9  14        2.58        6.45      0.81 o 
   0   9  14        6.80        8.68      0.85 o 
   1   9  14        0.32        2.37      1.07 o 
   2   9  14       96.96      104.02      3.73 o 
   3   9  14      166.49      166.33      9.92 o 
  -3  10  14        0.07        1.31      1.31 o 
  -2  10  14        2.26        3.59      1.08 o 
  -1  10  14       17.30       18.64      2.43 o 
   0  10  14        3.61        7.26      0.88 o 
   1  10  14       97.09      104.23      2.99 o 
   2  10  14       68.52       65.74      2.81 o 
  -9   0  15       76.36       77.45      2.77 o 
  -7   0  15       60.66       64.84      3.14 o 
  -5   0  15     1023.06     1119.86     33.71 o 
  -3   0  15       72.05       75.38      5.30 o 
  -1   0  15        7.79       10.23      2.59 o 
   1   0  15      437.03      412.47     15.16 o 
   3   0  15     1098.56     1158.61     47.63 o 
   5   0  15      498.97      474.30     13.44 o 
   7   0  15       21.31       19.68      1.64 o 
  -9   1  15      106.73      106.55      2.73 o 
  -8   1  15       28.60       28.49      1.14 o 
  -7   1  15       24.31       22.08      2.31 o 
  -6   1  15       62.52       59.18      2.75 o 
  -5   1  15       22.23       22.37      2.84 o 
  -4   1  15      762.56      720.70     13.86 o 
  -3   1  15        9.53        9.09      1.00 o 
  -2   1  15        3.76        2.67      1.18 o 
  -1   1  15        0.15       -0.10      0.65 o 
   0   1  15        0.53        0.84      0.79 o 
   1   1  15       94.24       83.18      3.83 o 
   2   1  15     2076.94     2180.24     54.65 o 
   3   1  15      146.61      137.32      4.65 o 
   4   1  15       93.23       87.81      2.96 o 
   5   1  15       11.35       12.01      1.22 o 
   6   1  15       84.92       91.58      3.22 o 
   7   1  15        0.51        0.41      0.42 o 
  -9   2  15       37.99       40.21      1.98 o 
  -8   2  15        4.21        4.45      1.67 o 
  -7   2  15        1.57        1.30      1.66 o 
  -6   2  15        2.89        1.98      1.12 o 
  -5   2  15     1477.53     1478.33     23.08 o 
  -4   2  15      310.27      290.41      7.69 o 
  -3   2  15      140.93      129.69      3.66 o 
  -2   2  15      375.49      386.99      8.73 o 
  -1   2  15        2.31        1.11      1.07 o 
   0   2  15       39.76       44.88      2.70 o 
   1   2  15       18.53       17.75      3.81 o 
   2   2  15       96.50       91.93      5.10 o 
   3   2  15      532.35      537.50     10.11 o 
   4   2  15        8.66        7.94      1.05 o 
   5   2  15      252.39      252.15      4.79 o 
   6   2  15        0.24        0.71      0.60 o 
   7   2  15       43.51       41.19      1.75 o 
  -9   3  15        0.58        0.74      0.62 o 
  -8   3  15       41.85       47.90      1.76 o 
  -7   3  15        5.92        5.02      1.02 o 
  -6   3  15       50.52       49.98      2.22 o 
  -5   3  15       74.82       69.84      2.02 o 
  -4   3  15      714.39      697.44     10.48 o 
  -3   3  15       67.07       61.96      1.81 o 
  -2   3  15      546.51      529.02      8.89 o 
  -1   3  15      174.44      173.35      6.08 o 
   0   3  15       26.38       23.52      1.63 o 
   1   3  15      151.48      131.49      4.89 o 
   2   3  15      879.40      891.00     18.41 o 
   3   3  15      133.38      124.70      3.35 o 
   4   3  15        3.47        1.73      0.66 o 
   5   3  15       43.32       38.76      1.44 o 
   6   3  15       92.53       93.27      2.79 o 
   7   3  15       45.45       38.35      1.49 o 
  -8   4  15        2.10        2.95      0.93 o 
  -7   4  15       41.95       47.38      2.11 o 
  -6   4  15        8.60       10.89      0.87 o 
  -5   4  15      552.75      536.33      7.77 o 
  -4   4  15      183.99      173.70      3.27 o 
  -3   4  15      743.30      770.13     11.37 o 
  -2   4  15     1076.84     1090.00     15.80 o 
  -1   4  15      171.92      162.99      3.85 o 
   0   4  15       14.74       13.53      1.27 o 
   1   4  15      101.99       91.26      3.13 o 
   2   4  15      392.75      382.14      8.98 o 
   3   4  15      372.22      395.38      8.15 o 
   4   4  15        6.13        7.20      1.52 o 
   5   4  15       19.15       24.20      1.92 o 
   6   4  15       46.94       45.00      2.29 o 
  -8   5  15        2.33        2.14      0.69 o 
  -7   5  15       35.61       37.60      1.82 o 
  -6   5  15        0.00        0.64      0.91 o 
  -5   5  15      118.76      115.59      3.07 o 
  -4   5  15     1987.57     1999.51     26.77 o 
  -3   5  15       24.46       23.57      1.24 o 
  -2   5  15      648.65      654.45      9.13 o 
  -1   5  15        7.54        7.30      1.09 o 
   0   5  15       64.60       64.27      2.52 o 
   1   5  15       63.12       63.04      1.93 o 
   2   5  15      935.08      977.08     15.67 o 
   3   5  15      345.41      319.25      6.88 o 
   4   5  15       31.65       28.62      2.41 o 
   5   5  15       55.73       52.99      2.67 o 
   6   5  15       31.21       32.95      5.51 o 
  -7   6  15       32.67       31.35      2.33 o 
  -6   6  15      254.76      246.86      9.59 o 
  -5   6  15      912.60      838.66     14.97 o 
  -4   6  15       60.80       59.18      1.56 o 
  -3   6  15      115.52      122.04      2.30 o 
  -2   6  15      261.59      260.90      3.89 o 
  -1   6  15      306.55      303.39      4.99 o 
   0   6  15      150.51      161.11      5.08 o 
   1   6  15       46.67       35.95      2.08 o 
   2   6  15      163.76      163.55      4.06 o 
   3   6  15      108.34      107.22      4.94 o 
   4   6  15       32.43       30.66      2.02 o 
   5   6  15       25.38       23.22      1.63 o 
  -7   7  15        1.84        2.99      0.70 o 
  -6   7  15      105.09      108.86      4.84 o 
  -5   7  15       40.89       46.44      1.94 o 
  -4   7  15        1.16        3.02      0.77 o 
  -3   7  15       11.89       11.80      0.92 o 
  -2   7  15       57.93       54.75      1.19 o 
  -1   7  15      127.36      118.49      2.32 o 
   0   7  15      128.56      135.70      2.40 o 
   1   7  15      120.94      130.16      3.17 o 
   2   7  15      340.24      316.37      9.58 o 
   3   7  15      110.60      125.09      4.56 o 
   4   7  15        4.69        6.70      2.47 o 
   5   7  15       18.54       19.25      1.18 o 
  -6   8  15        3.45        3.67      1.04 o 
  -5   8  15      513.97      537.64     11.99 o 
  -4   8  15      447.21      478.33     10.73 o 
  -3   8  15       25.06       25.56      1.05 o 
  -2   8  15        1.24        2.83      0.78 o 
  -1   8  15       11.08        9.68      0.81 o 
   0   8  15      185.11      205.56      4.30 o 
   1   8  15       10.18        8.37      0.81 o 
   2   8  15      119.02      129.00      9.80 o 
   3   8  15       50.50       47.87      3.20 o 
   4   8  15       15.16       13.56      1.91 o 
  -5   9  15      173.96      182.56      8.24 o 
  -4   9  15       61.72       62.55      6.58 o 
  -3   9  15       12.11       15.48      1.82 o 
  -2   9  15       22.56       19.88      1.60 o 
  -1   9  15      327.42      334.23      7.93 o 
   0   9  15       80.43       90.99      2.67 o 
   1   9  15       20.55       22.10      3.15 o 
   2   9  15      217.28      236.57     12.42 o 
   3   9  15       88.11       85.48      6.64 o 
  -2  10  15        0.55        0.28      1.35 o 
  -1  10  15       36.07       31.70      1.62 o 
   0  10  15        5.87        9.21      1.97 o 
  -8   0  16       66.40       66.08      3.71 o 
  -6   0  16      290.79      260.58      9.67 o 
  -4   0  16      420.56      407.85     11.25 o 
  -2   0  16      420.59      390.98     13.29 o 
   0   0  16      428.79      414.43     11.70 o 
   2   0  16      101.55       85.89      4.05 o 
   4   0  16      184.08      202.71      7.04 o 
   6   0  16      279.59      278.39      8.03 o 
  -9   1  16       92.79       93.38      3.10 o 
  -8   1  16        0.70       -0.04      0.89 o 
  -7   1  16       24.07       29.71      2.44 o 
  -6   1  16       45.31       41.44      1.92 o 
  -5   1  16     3224.07     3283.12     53.41 o 
  -4   1  16        2.18        2.17      0.82 o 
  -3   1  16       65.67       61.90      2.71 o 
  -2   1  16        3.69        3.07      0.72 o 
  -1   1  16      258.82      235.17      5.24 o 
   0   1  16      397.61      384.76     10.49 o 
   1   1  16       59.86       54.38      4.28 o 
   2   1  16      220.04      220.31      6.14 o 
   3   1  16        9.68        8.87      1.38 o 
   4   1  16      161.52      158.42      4.39 o 
   5   1  16      206.14      187.77      3.58 o 
   6   1  16        0.01        0.70      0.50 o 
   7   1  16      151.95      147.06      3.27 o 
  -9   2  16       17.49       18.55      0.87 o 
  -8   2  16       36.87       32.09      1.28 o 
  -7   2  16        0.21       -1.60      1.60 o 
  -6   2  16       77.84       79.91      2.84 o 
  -5   2  16        1.48        1.91      0.83 o 
  -4   2  16      144.79      141.26      3.34 o 
  -3   2  16       34.35       20.65      1.10 o 
  -2   2  16       18.44       13.91      1.71 o 
  -1   2  16       74.81       77.86      2.50 o 
   0   2  16     1297.87     1297.92     29.63 o 
   1   2  16       60.04       49.47      2.46 o 
   2   2  16     2279.29     2367.50     47.56 o 
   3   2  16       13.66       13.66      1.46 o 
   4   2  16        8.82        9.82      1.04 o 
   5   2  16      116.11      125.34      3.59 o 
   6   2  16      136.92      135.74      2.79 o 
   7   2  16        1.14       -0.27      0.46 o 
  -8   3  16       18.38       20.75      1.27 o 
  -7   3  16       23.21       29.12      1.17 o 
  -6   3  16       15.60       15.82      1.34 o 
  -5   3  16     1699.11     1771.28     24.32 o 
  -4   3  16      656.76      669.56     10.90 o 
  -3   3  16       38.24       34.83      1.47 o 
  -2   3  16      229.26      247.60      8.85 o 
  -1   3  16      432.55      432.44      9.58 o 
   0   3  16      172.82      178.63      4.78 o 
   1   3  16      114.83      117.11      4.45 o 
   2   3  16       13.98       14.05      2.28 o 
   3   3  16        1.16        6.26      5.03 o 
   4   3  16        2.49        4.11      1.39 o 
   5   3  16      153.20      151.64      3.80 o 
   6   3  16        4.96        4.66      1.51 o 
  -8   4  16        0.99        2.09      0.67 o 
  -7   4  16       26.16       29.75      2.21 o 
  -6   4  16      276.84      263.96      5.15 o 
  -5   4  16        0.55        1.49      0.57 o 
  -4   4  16      400.63      419.90      6.62 o 
  -3   4  16      262.47      286.76      5.74 o 
  -2   4  16      135.45      138.93      3.26 o 
  -1   4  16      105.56      108.42      3.51 o 
   0   4  16      363.65      353.69      8.20 o 
   1   4  16       84.59       74.06      2.45 o 
   2   4  16     1362.98     1399.90     25.57 o 
   3   4  16        5.47        6.27      1.90 o 
   4   4  16        3.41        3.20      1.55 o 
   5   4  16        4.55        5.64      1.98 o 
   6   4  16       11.95       15.52      2.60 o 
  -8   5  16       47.78       58.45      3.33 o 
  -7   5  16        9.34       13.07      1.15 o 
  -6   5  16      123.52      130.46      4.35 o 
  -5   5  16      310.29      322.03      5.68 o 
  -4   5  16      191.32      210.10      4.52 o 
  -3   5  16      141.62      138.90      2.52 o 
  -2   5  16       16.41       17.55      1.54 o 
  -1   5  16        5.28       10.64      1.16 o 
   0   5  16       31.55       26.57      1.33 o 
   1   5  16        0.56       -0.44      0.58 o 
   2   5  16       46.06       46.98      1.74 o 
   3   5  16       42.13       35.49      2.25 o 
   4   5  16        8.13        4.98      1.72 o 
   5   5  16      183.02      176.63      7.31 o 
  -7   6  16       11.36       14.26      1.16 o 
  -6   6  16       60.82       65.57      3.43 o 
  -5   6  16        0.39        3.89      0.90 o 
  -4   6  16      103.86       96.69      2.83 o 
  -3   6  16       34.82       32.64      1.13 o 
  -2   6  16       14.16       15.69      0.67 o 
  -1   6  16       40.60       45.61      1.34 o 
   0   6  16      107.37      114.90      3.92 o 
   1   6  16      152.72      154.56      4.36 o 
   2   6  16      391.92      456.58      9.55 o 
   3   6  16        0.77        2.44      1.15 o 
   4   6  16        8.00        9.40      1.29 o 
   5   6  16        5.93        4.68      1.29 o 
  -6   7  16      178.22      183.26      4.27 o 
  -5   7  16      353.23      377.76      9.00 o 
  -4   7  16       90.87      107.12      2.76 o 
  -3   7  16        4.26        2.76      0.73 o 
  -2   7  16       48.97       52.05      1.68 o 
  -1   7  16       13.75       12.63      0.89 o 
   0   7  16        4.23        5.48      0.81 o 
   1   7  16       54.44       54.87      3.13 o 
   2   7  16      120.57      117.50      6.28 o 
   3   7  16       73.04       62.84      3.75 o 
   4   7  16       27.78       18.83      2.37 o 
  -5   8  16       85.30      100.15      3.46 o 
  -4   8  16       12.60       13.95      0.91 o 
  -3   8  16       45.77       50.12      1.98 o 
  -2   8  16       16.56       17.09      0.95 o 
  -1   8  16       11.47        9.56      0.62 o 
   0   8  16       82.51       85.40      4.10 o 
   1   8  16       37.58       34.73      2.36 o 
   2   8  16       88.00       83.79      3.82 o 
   3   8  16       94.92       99.67      4.14 o 
  -4   9  16      116.71      130.48      6.54 o 
  -3   9  16        0.95        1.46      2.02 o 
  -2   9  16        2.12        0.60      1.63 o 
  -1   9  16       24.68       22.95      1.70 o 
   0   9  16       48.55       49.42      1.71 o 
   1   9  16       54.71       66.05      2.93 o 
   2   9  16      213.66      192.64      8.36 o 
  -9   0  17       40.45       47.81      3.31 o 
  -7   0  17       15.08       15.22      1.68 o 
  -5   0  17      287.16      285.74     13.04 o 
  -3   0  17       91.00       78.91      4.55 o 
  -1   0  17      123.24      133.48      5.22 o 
   1   0  17        0.35        1.80      3.82 o 
   3   0  17      117.70      122.62      5.29 o 
   5   0  17       25.60       21.03      1.19 o 
  -8   1  17        5.92        4.75      0.91 o 
  -7   1  17       12.55       14.50      2.37 o 
  -6   1  17       73.48       65.86      2.41 o 
  -5   1  17        9.80       16.93      1.69 o 
  -4   1  17       46.25       45.96      2.45 o 
  -3   1  17       23.26       30.85      2.15 o 
  -2   1  17       62.90       63.46      2.91 o 
  -1   1  17        5.74        4.56      1.54 o 
   0   1  17      545.06      565.64     14.33 o 
   1   1  17      266.27      258.49     12.24 o 
   2   1  17     1204.65     1250.52     25.38 o 
   3   1  17      122.52      113.28      2.84 o 
   4   1  17      179.15      190.02      4.05 o 
   5   1  17        0.04        0.77      0.48 o 
   6   1  17        8.89       10.56      0.57 o 
  -8   2  17       26.90       25.59      1.10 o 
  -7   2  17       27.04       26.09      1.79 o 
  -6   2  17        1.86        2.16      1.12 o 
  -5   2  17      139.57      149.93      3.53 o 
  -4   2  17       28.45       32.45      1.51 o 
  -3   2  17       57.05       50.21      1.41 o 
  -2   2  17       43.58       44.75      2.09 o 
  -1   2  17        2.83       10.58      2.63 o 
   0   2  17      676.94      663.14     15.99 o 
   1   2  17       12.52       12.39      3.26 o 
   2   2  17        0.57        1.16      1.04 o 
   3   2  17       17.78       17.60      1.20 o 
   4   2  17        1.48       -0.59      0.69 o 
   5   2  17        0.53       -0.66      0.66 o 
   6   2  17       18.28       16.80      0.81 o 
  -8   3  17        3.92        4.38      0.98 o 
  -7   3  17        1.56        2.77      0.56 o 
  -6   3  17       16.36       14.69      1.29 o 
  -5   3  17      108.82      106.81      2.29 o 
  -4   3  17       15.58       19.05      1.12 o 
  -3   3  17       17.74       12.59      0.86 o 
  -2   3  17      398.52      390.27      7.88 o 
  -1   3  17      150.31      156.35      4.43 o 
   0   3  17        0.65        0.87      1.58 o 
   1   3  17      537.82      494.25     12.16 o 
   2   3  17       96.33       91.14      5.12 o 
   3   3  17       10.49        8.78      1.98 o 
   4   3  17      129.93      126.65      4.28 o 
   5   3  17       83.80       80.81      3.08 o 
   6   3  17        0.62       -0.30      0.68 o 
  -8   4  17        1.54        0.72      0.87 o 
  -7   4  17       52.44       57.88      1.99 o 
  -6   4  17      201.53      219.51      4.19 o 
  -5   4  17      126.28      135.54      3.44 o 
  -4   4  17        7.41        5.66      0.67 o 
  -3   4  17        3.86        3.02      1.30 o 
  -2   4  17       92.73       87.83      2.83 o 
  -1   4  17        1.85        2.70      0.86 o 
   0   4  17        9.18        7.25      0.80 o 
   1   4  17        1.23        2.33      1.75 o 
   2   4  17        0.41        0.79      1.45 o 
   3   4  17       71.84       79.05      3.51 o 
   4   4  17       53.10       53.29      2.49 o 
   5   4  17       82.38       83.50      3.88 o 
  -7   5  17       11.93       15.35      2.01 o 
  -6   5  17      130.08      129.47      4.35 o 
  -5   5  17       26.91       28.49      1.03 o 
  -4   5  17        6.09        5.73      0.94 o 
  -3   5  17      215.92      212.74      3.70 o 
  -2   5  17       61.51       69.89      1.73 o 
  -1   5  17        9.47        8.94      1.10 o 
   0   5  17        1.16        0.69      0.81 o 
   1   5  17      664.10      687.99     10.74 o 
   2   5  17      208.90      214.52      4.45 o 
   3   5  17        6.79        3.81      1.72 o 
   4   5  17       29.76       27.13      1.98 o 
   5   5  17       96.58       84.94      6.81 o 
  -7   6  17        4.62        5.67      0.84 o 
  -6   6  17      109.31      118.47      3.20 o 
  -5   6  17      269.82      281.38      6.10 o 
  -4   6  17      156.00      156.96      3.69 o 
  -3   6  17       16.12       13.39      0.81 o 
  -2   6  17      219.21      222.56      3.32 o 
  -1   6  17       67.76       61.57      1.60 o 
   0   6  17      129.46      134.19      3.04 o 
   1   6  17       69.93       64.67      2.19 o 
   2   6  17       29.88       29.00      3.42 o 
   3   6  17       29.35       24.82      3.08 o 
   4   6  17        9.54        7.35      2.59 o 
  -6   7  17        8.83       11.18      1.50 o 
  -5   7  17      125.23      136.09      5.37 o 
  -4   7  17       56.75       60.05      2.17 o 
  -3   7  17        0.36        2.02      0.71 o 
  -2   7  17        6.74        8.68      0.47 o 
  -1   7  17       32.06       27.24      1.21 o 
   0   7  17        2.42        1.93      1.11 o 
   1   7  17      164.00      158.11      4.17 o 
   2   7  17       10.27       13.26      1.22 o 
   3   7  17        1.46        0.39      1.43 o 
   4   7  17       17.77       16.84      1.08 o 
  -5   8  17        7.70        8.60      1.62 o 
  -4   8  17        7.03        5.01      0.65 o 
  -3   8  17       71.35       73.12      4.02 o 
  -2   8  17       14.10       15.47      2.21 o 
  -1   8  17       62.04       61.04      1.70 o 
   0   8  17        7.76        8.43      1.01 o 
   1   8  17       56.39       51.65      3.61 o 
   2   8  17       63.98       56.90      3.20 o 
   3   8  17       15.63       11.36      3.49 o 
  -2   9  17        9.71       10.34      2.47 o 
  -1   9  17       12.90       15.96      2.59 o 
   0   9  17       23.42       28.45      1.57 o 
   1   9  17      149.42      145.26      5.53 o 
  -8   0  18       29.40       25.43      1.56 o 
  -6   0  18      345.27      351.30      9.22 o 
  -4   0  18      270.15      246.92      8.41 o 
  -2   0  18      120.77      129.95      5.85 o 
   0   0  18      538.22      529.03     14.08 o 
   2   0  18      828.56      913.26     36.07 o 
   4   0  18      102.94      105.96      3.38 o 
   6   0  18      381.96      389.62     11.15 o 
  -8   1  18        5.07        5.17      0.92 o 
  -7   1  18      248.62      286.35      6.81 o 
  -6   1  18      244.20      238.43      6.35 o 
  -5   1  18        8.87       12.42      1.58 o 
  -4   1  18       10.65        9.51      1.12 o 
  -3   1  18      284.42      292.01      5.75 o 
  -2   1  18        0.40        0.70      1.52 o 
  -1   1  18      397.11      360.14      7.52 o 
   0   1  18       52.82       59.15      4.93 o 
   1   1  18       33.87       40.17      3.92 o 
   2   1  18      198.77      190.85      7.04 o 
   3   1  18      166.80      169.42      6.10 o 
   4   1  18       39.98       45.41      2.96 o 
   5   1  18        8.54        9.98      0.78 o 
   6   1  18       26.28       27.90      1.22 o 
  -8   2  18       40.67       30.90      1.47 o 
  -7   2  18       13.13       13.38      1.22 o 
  -6   2  18       92.89       92.80      2.86 o 
  -5   2  18        9.53        6.55      1.19 o 
  -4   2  18        2.01        4.08      0.93 o 
  -3   2  18       25.63       25.91      1.28 o 
  -2   2  18       31.28       40.09      3.28 o 
  -1   2  18      274.50      281.34      6.91 o 
   0   2  18      190.58      182.62      6.30 o 
   1   2  18        0.11       -1.73      2.62 o 
   2   2  18       89.63      103.48      6.86 o 
   3   2  18       50.90       49.65      2.55 o 
   4   2  18       85.09       82.47      2.33 o 
   5   2  18        1.01        1.15      0.68 o 
   6   2  18      364.98      380.24     10.42 o 
  -8   3  18        0.11        2.00      0.73 o 
  -7   3  18      256.82      271.77      4.81 o 
  -6   3  18        0.51        0.83      0.61 o 
  -5   3  18        9.77       10.38      1.14 o 
  -4   3  18       31.49       33.75      1.42 o 
  -3   3  18      142.31      132.74      3.05 o 
  -2   3  18        1.31        1.83      0.81 o 
  -1   3  18      232.85      228.75      5.49 o 
   0   3  18        5.33        5.92      1.49 o 
   1   3  18        4.34        5.34      2.29 o 
   2   3  18        7.88        7.82      2.24 o 
   3   3  18       19.23       22.05      2.55 o 
   4   3  18       33.84       33.73      2.56 o 
   5   3  18        0.74        0.51      0.81 o 
  -7   4  18        0.59        2.83      0.70 o 
  -6   4  18       36.20       37.09      1.26 o 
  -5   4  18       36.19       39.77      1.46 o 
  -4   4  18       27.08       24.84      1.40 o 
  -3   4  18       12.64       13.11      0.83 o 
  -2   4  18       22.35       19.49      1.28 o 
  -1   4  18       87.48       88.91      2.40 o 
   0   4  18      323.29      321.09      6.41 o 
   1   4  18        0.45        1.17      1.85 o 
   2   4  18       25.90       28.09      2.22 o 
   3   4  18        3.27        3.05      1.45 o 
   4   4  18      275.73      282.01      8.64 o 
   5   4  18        0.08        0.76      1.20 o 
  -7   5  18       84.92       83.48      5.11 o 
  -6   5  18      159.13      158.91      4.78 o 
  -5   5  18       69.68       76.36      2.46 o 
  -4   5  18       68.60       68.11      2.11 o 
  -3   5  18       49.10       56.37      1.49 o 
  -2   5  18       54.21       60.63      1.80 o 
  -1   5  18      216.95      221.77      4.94 o 
   0   5  18       66.72       63.08      1.95 o 
   1   5  18        0.32       -0.49      0.87 o 
   2   5  18        4.02        6.33      1.43 o 
   3   5  18        0.26        0.15      1.53 o 
   4   5  18        3.83        3.76      2.47 o 
  -6   6  18       16.48       16.40      1.07 o 
  -5   6  18      264.67      282.70      6.91 o 
  -4   6  18       52.38       52.93      1.49 o 
  -3   6  18        8.58        9.80      0.69 o 
  -2   6  18       29.28       27.66      0.95 o 
  -1   6  18        3.35        5.62      0.54 o 
   0   6  18      184.30      188.66      4.43 o 
   1   6  18      143.72      150.41      5.96 o 
   2   6  18        9.91       11.29      1.17 o 
   3   6  18        0.85        0.67      2.02 o 
   4   6  18       71.11       65.96      3.49 o 
  -5   7  18       21.23       26.77      1.31 o 
  -4   7  18        1.02        1.42      0.81 o 
  -3   7  18      149.81      156.32      4.43 o 
  -2   7  18       41.75       55.48      1.82 o 
  -1   7  18       10.04       12.17      1.27 o 
   0   7  18        1.54        2.62      0.84 o 
   1   7  18        0.86        4.85      0.94 o 
   2   7  18       13.14       14.23      1.98 o 
   3   7  18        7.84        9.25      1.33 o 
  -4   8  18        6.05        5.51      2.70 o 
  -3   8  18       11.58       16.86      2.19 o 
  -2   8  18       11.49       12.91      2.87 o 
  -1   8  18       16.23       14.17      2.35 o 
   0   8  18       31.50       30.93      1.69 o 
   1   8  18       54.28       58.82      2.21 o 
  -7   0  19      214.28      258.98      8.69 o 
  -5   0  19        7.72        8.91      3.20 o 
  -3   0  19     1067.89     1000.12     26.80 o 
  -1   0  19       94.41       99.88      3.99 o 
   1   0  19      558.42      561.93     17.33 o 
   3   0  19      613.77      594.06     27.51 o 
   5   0  19       28.09       26.16      2.05 o 
  -8   1  19       11.94       15.03      0.87 o 
  -7   1  19       17.21       18.32      1.23 o 
  -6   1  19        7.06       12.63      1.45 o 
  -5   1  19        0.05        0.13      1.13 o 
  -4   1  19       39.30       34.55      1.76 o 
  -3   1  19        8.30        9.03      0.91 o 
  -2   1  19       88.92       63.24      2.87 o 
  -1   1  19       68.96       70.61      2.34 o 
   0   1  19      838.38      772.53     15.79 o 
   1   1  19      268.19      276.49      7.61 o 
   2   1  19       17.08       12.12      2.51 o 
   3   1  19       32.54       32.93      2.46 o 
   4   1  19      320.64      314.89      6.11 o 
   5   1  19        0.03       -0.61      1.08 o 
  -8   2  19       15.90       17.00      2.02 o 
  -7   2  19       94.90      104.13      2.50 o 
  -6   2  19       14.23       17.97      1.28 o 
  -5   2  19      187.41      185.09      4.50 o 
  -4   2  19      397.98      395.79      6.84 o 
  -3   2  19      473.66      478.77      7.95 o 
  -2   2  19       48.44       40.32      2.37 o 
  -1   2  19       10.68        9.70      1.88 o 
   0   2  19       95.18       92.22      4.24 o 
   1   2  19      178.36      193.91      9.18 o 
   2   2  19       12.53       12.16      2.97 o 
   3   2  19       57.45       56.35      2.97 o 
   4   2  19       57.19       53.54      2.50 o 
   5   2  19       18.49       20.37      1.48 o 
  -7   3  19       92.94       97.38      3.82 o 
  -6   3  19      202.07      218.96      4.36 o 
  -5   3  19        0.02        2.07      0.80 o 
  -4   3  19       31.92       31.20      1.55 o 
  -3   3  19       14.65       10.63      1.15 o 
  -2   3  19      608.17      571.22     10.26 o 
  -1   3  19      400.13      404.55      8.31 o 
   0   3  19      638.07      626.99     13.13 o 
   1   3  19        0.44        0.79      1.68 o 
   2   3  19       82.12       73.05      3.82 o 
   3   3  19       51.54       47.88      3.19 o 
   4   3  19      153.73      157.65      5.81 o 
   5   3  19       55.15       48.58      2.86 o 
  -6   4  19        0.21        0.12      0.76 o 
  -5   4  19       20.63       24.10      1.47 o 
  -4   4  19       25.73       27.85      1.27 o 
  -3   4  19      284.08      305.21      5.52 o 
  -2   4  19        0.06       -0.22      0.51 o 
  -1   4  19       35.03       32.48      1.58 o 
   0   4  19      362.09      343.97      6.24 o 
   1   4  19        1.92        3.21      1.59 o 
   2   4  19        7.64        7.55      1.77 o 
   3   4  19        0.85        0.23      0.82 o 
   4   4  19       22.56       18.80      1.84 o 
  -6   5  19       32.82       34.87      2.98 o 
  -5   5  19       22.73       24.14      1.76 o 
  -4   5  19       15.17       13.96      0.81 o 
  -3   5  19       13.72       12.63      0.70 o 
  -2   5  19       15.50       12.80      0.75 o 
  -1   5  19       53.12       45.75      1.85 o 
   0   5  19      314.22      320.06      6.72 o 
   1   5  19       37.94       39.87      2.06 o 
   2   5  19       23.74       24.64      1.54 o 
   3   5  19       86.68       74.76      3.09 o 
   4   5  19       17.91       16.42      4.27 o 
  -6   6  19        0.92        2.73      0.84 o 
  -5   6  19        1.16        0.82      2.02 o 
  -4   6  19       20.32       22.92      1.58 o 
  -3   6  19       27.82       31.91      1.05 o 
  -2   6  19       14.94       19.70      0.84 o 
  -1   6  19        5.71        6.67      0.60 o 
   0   6  19        0.19        1.58      0.68 o 
   1   6  19        8.59       11.01      1.76 o 
   2   6  19        0.33        2.23      1.24 o 
   3   6  19       11.68        8.04      1.63 o 
  -5   7  19        7.97       11.41      0.96 o 
  -4   7  19        0.30        1.15      0.56 o 
  -3   7  19       10.52        9.70      1.74 o 
  -2   7  19       51.27       52.04      2.45 o 
  -1   7  19      161.01      161.50      3.44 o 
   0   7  19       76.91       80.11      1.80 o 
   1   7  19        2.40        6.13      0.86 o 
   2   7  19        0.48        1.98      1.30 o 
  -2   8  19       17.65       16.53      2.47 o 
  -6   0  20        7.50        4.96      1.33 o 
  -4   0  20      119.32      114.23      4.46 o 
  -2   0  20      399.34      404.55     11.83 o 
   0   0  20       30.71       21.77      2.94 o 
   2   0  20        0.56        5.40      3.82 o 
   4   0  20       13.11       18.72      2.70 o 
  -7   1  20        6.57        8.48      0.74 o 
  -6   1  20        3.28        4.36      1.16 o 
  -5   1  20        1.28        1.20      0.70 o 
  -4   1  20       22.56       15.67      1.37 o 
  -3   1  20       91.73       85.79      2.23 o 
  -2   1  20        3.75        2.69      1.56 o 
  -1   1  20       57.53       42.64      3.05 o 
   0   1  20        0.33        1.44      2.12 o 
   1   1  20      318.01      333.27      9.49 o 
   2   1  20        2.04        2.54      1.91 o 
   3   1  20        0.49        2.09      1.98 o 
   4   1  20       43.43       41.09      2.06 o 
   5   1  20      415.08      399.52     10.98 o 
  -7   2  20        1.29        1.34      0.42 o 
  -6   2  20       29.23       26.30      1.19 o 
  -5   2  20       13.00       15.30      1.32 o 
  -4   2  20      142.47      139.51      3.28 o 
  -3   2  20       55.82       61.61      1.91 o 
  -2   2  20       81.05       88.12      3.22 o 
  -1   2  20       25.82       29.46      2.29 o 
   0   2  20        7.50        9.65      1.24 o 
   1   2  20       32.72       28.15      2.91 o 
   2   2  20       32.99       39.43      3.06 o 
   3   2  20        2.35        1.65      1.74 o 
   4   2  20      152.98      159.98      4.80 o 
  -7   3  20        5.44        5.11      1.26 o 
  -6   3  20      150.56      143.94      3.16 o 
  -5   3  20       10.94       13.27      1.10 o 
  -4   3  20        3.70        5.04      0.93 o 
  -3   3  20        0.17        0.66      0.72 o 
  -2   3  20       64.13       63.02      1.81 o 
  -1   3  20      252.98      238.82      6.71 o 
   0   3  20        3.31        4.40      1.81 o 
   1   3  20       20.37       15.13      2.26 o 
   2   3  20       12.19        7.37      1.88 o 
   3   3  20      110.59      106.96      4.22 o 
   4   3  20        3.75        3.50      2.11 o 
  -6   4  20        9.90       12.46      2.51 o 
  -5   4  20        2.77        5.03      0.75 o 
  -4   4  20       67.01       58.95      1.54 o 
  -3   4  20        7.57       10.47      1.12 o 
  -2   4  20       15.12       17.23      1.03 o 
  -1   4  20      374.57      358.98      7.14 o 
   0   4  20       97.90      115.72      3.14 o 
   1   4  20       14.41       13.09      1.17 o 
   2   4  20        1.06        0.78      0.93 o 
   3   4  20       32.15       32.55      2.37 o 
   4   4  20        7.58        7.88      1.37 o 
  -6   5  20        0.16        2.70      2.59 o 
  -5   5  20        6.89        7.13      1.20 o 
  -4   5  20      128.64      143.13      3.27 o 
  -3   5  20        8.11        5.81      0.76 o 
  -2   5  20        0.28       -0.54      0.54 o 
  -1   5  20       84.54       77.74      1.82 o 
   0   5  20       17.22       18.32      1.93 o 
   1   5  20        3.08        5.07      1.57 o 
   2   5  20       48.44       44.89      3.34 o 
   3   5  20       28.24       29.38      2.11 o 
  -5   6  20        1.97        0.11      1.52 o 
  -4   6  20        3.63        1.29      1.82 o 
  -3   6  20        0.20        1.32      0.78 o 
  -2   6  20       50.32       47.95      1.41 o 
  -1   6  20       38.69       46.91      2.83 o 
   0   6  20       11.13       18.56      2.31 o 
   1   6  20       36.67       38.66      1.85 o 
   2   6  20        1.09        2.72      0.87 o 
  -3   7  20       24.73       19.68      3.37 o 
  -2   7  20        0.46        0.87      1.95 o 
  -1   7  20       47.10       49.33      3.06 o 
   0   7  20      104.88      107.29      3.58 o 
   1   7  20        2.45        4.34      0.44 o 
  -7   0  21       87.91       75.33      5.41 o 
  -5   0  21      124.88      127.55      7.77 o 
  -3   0  21        2.55        4.61      2.02 o 
  -1   0  21      496.19      463.03     13.81 o 
   1   0  21        7.91       11.02      4.05 o 
   3   0  21      125.71      122.78      5.52 o 
  -7   1  21        0.34        0.38      0.45 o 
  -6   1  21        0.25        2.09      0.88 o 
  -5   1  21        8.35        7.56      1.14 o 
  -4   1  21        8.03       12.21      1.94 o 
  -3   1  21       10.74       11.55      1.75 o 
  -2   1  21        1.49        1.07      0.92 o 
  -1   1  21       40.75       39.88      2.55 o 
   0   1  21      150.02      163.13      6.84 o 
   1   1  21       32.17       30.17      2.72 o 
   2   1  21      193.72      212.70      5.51 o 
   3   1  21        8.47        8.24      1.94 o 
   4   1  21       63.20       57.81      2.14 o 
  -7   2  21       28.49       27.33      3.26 o 
  -6   2  21       19.19       20.13      0.93 o 
  -5   2  21      109.16      125.62      5.82 o 
  -4   2  21       47.84       41.18      1.50 o 
  -3   2  21       30.35       37.01      1.44 o 
  -2   2  21       96.01       99.63      3.34 o 
  -1   2  21      291.32      259.45      7.21 o 
   0   2  21        6.64        7.65      2.42 o 
   1   2  21        0.53        0.50      1.58 o 
   2   2  21       13.37       10.26      1.61 o 
   3   2  21       84.48       86.73      2.58 o 
   4   2  21        0.44        0.16      1.63 o 
  -6   3  21        6.32        7.98      0.84 o 
  -5   3  21        0.00        1.62      0.75 o 
  -4   3  21       43.06       56.21      4.53 o 
  -3   3  21        4.42        5.75      0.77 o 
  -2   3  21      473.27      491.70      8.62 o 
  -1   3  21        8.10       11.65      1.33 o 
   0   3  21       11.23       11.93      2.13 o 
   1   3  21        5.99        5.77      1.66 o 
   2   3  21       58.93       69.30      2.62 o 
   3   3  21        3.16        3.47      0.78 o 
  -5   4  21      119.78      128.20      3.73 o 
  -4   4  21        0.62        0.20      0.55 o 
  -3   4  21        0.26        0.91      0.55 o 
  -2   4  21        2.02        4.60      0.73 o 
  -1   4  21      104.14      101.44      2.48 o 
   0   4  21      107.54       94.56      3.37 o 
   1   4  21        9.87       13.95      1.53 o 
   2   4  21        1.43        0.58      1.20 o 
   3   4  21        0.15        1.08      1.73 o 
  -5   5  21       34.46       34.87      3.77 o 
  -4   5  21       39.63       45.74      1.96 o 
  -3   5  21        2.44        3.34      0.87 o 
  -2   5  21       27.38       36.91      1.17 o 
  -1   5  21        4.78        6.26      0.57 o 
   0   5  21        0.76        1.57      1.07 o 
   1   5  21       11.53       15.35      1.70 o 
   2   5  21       27.66       34.10      3.08 o 
  -4   6  21        0.02       -0.83      1.01 o 
  -3   6  21       15.11       16.43      0.85 o 
  -2   6  21       19.05       16.65      0.92 o 
  -1   6  21       49.82       55.00      1.60 o 
   0   6  21        1.76        1.95      0.86 o 
   1   6  21        1.96        3.86      1.17 o 
  -6   0  22       85.85       89.96      5.40 o 
  -4   0  22       23.96       25.15      3.81 o 
  -2   0  22        7.52       10.24      1.09 o 
   0   0  22       28.46       38.46      7.31 o 
   2   0  22        8.33        8.05      2.65 o 
  -6   1  22       12.55       13.05      1.12 o 
  -5   1  22       36.48       38.82      1.85 o 
  -4   1  22       15.20       17.80      1.40 o 
  -3   1  22       64.56       79.05      2.36 o 
  -2   1  22       13.39       13.29      1.09 o 
  -1   1  22       59.30       48.45      2.20 o 
   0   1  22        2.82        0.62      2.05 o 
   1   1  22       32.46       36.46      3.43 o 
   2   1  22        1.38        2.47      2.26 o 
   3   1  22       49.14       39.60      2.40 o 
  -6   2  22       83.13       87.86      3.60 o 
  -5   2  22        0.16        1.38      0.93 o 
  -4   2  22        5.90        5.23      1.06 o 
  -3   2  22      135.69      134.66      3.88 o 
  -2   2  22       58.22       54.84      2.40 o 
  -1   2  22       40.24       44.18      1.87 o 
   0   2  22       11.21       15.62      2.50 o 
   1   2  22       20.62       25.70      2.43 o 
   2   2  22        9.94       10.93      1.63 o 
   3   2  22        0.64        2.06      1.27 o 
  -5   3  22       43.37       41.61      5.79 o 
  -4   3  22        4.28        3.43      0.84 o 
  -3   3  22        1.08        0.98      0.66 o 
  -2   3  22        0.41        2.40      0.79 o 
  -1   3  22        0.46        1.42      1.08 o 
   0   3  22       17.68       16.89      1.59 o 
   1   3  22       12.76       15.59      1.12 o 
   2   3  22       59.34       63.83      2.13 o 
   3   3  22       75.40       83.88      4.95 o 
  -5   4  22       27.46       26.88      4.39 o 
  -4   4  22        0.29        2.23      1.99 o 
  -3   4  22       10.08       13.18      0.91 o 
  -2   4  22       27.34       23.53      1.39 o 
  -1   4  22        0.57        1.38      0.63 o 
   0   4  22        0.27        1.17      0.95 o 
   1   4  22       33.13       33.15      1.92 o 
   2   4  22       36.78       38.37      3.10 o 
  -4   5  22        1.87        2.85      0.82 o 
  -3   5  22       61.17       64.51      2.17 o 
  -2   5  22       69.39       70.57      3.10 o 
  -1   5  22       67.33       65.28      2.14 o 
   0   5  22        4.02        3.83      1.11 o 
   1   5  22       12.33       12.41      0.69 o 
  -2   6  22       30.40       30.37      3.71 o 
  -1   6  22       77.70       77.03     11.65 o 
  -5   0  23      283.18      322.59     13.45 o 
  -3   0  23        4.28        4.05      4.05 o 
  -1   0  23       51.20       61.54      2.81 o 
   1   0  23        3.15        4.16      4.83 o 
  -5   1  23       20.99       21.20      1.24 o 
  -4   1  23       58.42       53.88      2.36 o 
  -3   1  23       16.22       21.75      2.93 o 
  -2   1  23      122.64      127.61      4.84 o 
  -1   1  23        0.16       -0.95      0.95 o 
   0   1  23       29.83       31.15      2.73 o 
   1   1  23        3.72        3.25      2.85 o 
   2   1  23      105.59      120.36      5.56 o 
  -5   2  23       25.16       31.15      1.48 o 
  -4   2  23        4.66        5.66      1.01 o 
  -3   2  23       89.19      102.41      2.75 o 
  -2   2  23      159.98      169.19      4.05 o 
  -1   2  23        2.14        4.39      0.93 o 
   0   2  23        7.71        8.24      1.28 o 
   1   2  23       47.39       51.48      4.65 o 
   2   2  23        5.74        7.06      0.84 o 
  -4   3  23       48.31       56.15      2.68 o 
  -3   3  23       17.70       20.64      0.85 o 
  -2   3  23      117.33      130.01      3.05 o 
  -1   3  23        0.44        1.21      0.63 o 
   0   3  23      120.05      121.23      2.90 o 
   1   3  23        0.73        1.95      1.28 o 
  -4   4  23        6.82        6.07      3.37 o 
  -3   4  23        4.15        4.18      0.97 o 
  -2   4  23        2.23        2.21      0.54 o 
  -1   4  23        5.72        6.06      1.17 o 
   0   4  23        2.30        3.35      0.52 o 
   1   4  23      151.34      162.25      4.35 o 
  -2   5  23       54.12       65.57      4.05 o 
  -1   5  23        0.74        0.74      0.55 o 
  -4   0  24       20.59       22.04      4.39 o 
  -2   0  24        3.40        1.01      4.16 o 
  -4   1  24       88.67       87.80      3.19 o 
  -3   1  24        6.20        4.16      3.71 o 
  -2   1  24        8.80       11.69      1.80 o 
  -1   1  24       31.98       33.07      1.80 o 
   0   1  24        2.82        1.26      0.70 o 
   1   1  24        5.86       11.13      1.24 o 
  -4   2  24       21.45       30.63      1.58 o 
  -3   2  24        0.36        0.45      2.47 o 
  -2   2  24       23.27       18.54      1.64 o 
  -1   2  24        1.37        0.90      1.30 o 
   0   2  24        7.19        7.14      1.95 o 
  -3   3  24       14.29       19.97      1.16 o 
  -2   3  24        2.98        1.97      0.45 o 
  -1   3  24       15.51       16.23      1.50 o 
   0   3  24       20.62       19.23      1.12 o 
                                                 
